# Supplementary material for: Effect of schizophrenia common variants on infant brain volumes: cross-sectional study in 207 term neonates in developing Human Connectome Project
Source: Transl Psychiatry. 2023 Apr 10;13:121. doi: 10.1038/s41398-023-02413-6 (PMC10085987; doi:10.1038/s41398-023-02413-6)
Supplement: Supplementary file 4 — Supplementary Table 1 [file 41398_2023_2413_MOESM4_ESM.xlsx]

## Sheet: Supplementary Table 1
Table A. List of the original 87 segmented brain regions of interests.		Table B. List of aggregated 20 Grey and 20 White matter regions of interests used in this study. The values in bracket indicate the brain region number in the original list.
Regions of Interests		Regions of Interests
1 Hippocampus left		Anterior temporal lobe Left GM (5+7)
2 Hippocampus right		Anterior temporal lobe Right GM (6+8)
3 Amygdala left		Gyri parahippocampalis et ambiens Left GM (9+25)
4 Amygdala right		Gyri parahippocampalis et ambiens Right GM (10+24)
5 Anterior temporal lobe, medial part left GM		Superior temporal gyrus Left GM (11+31)			Colour	Labels
6 Anterior temporal lobe, medial part right GM		Superior temporal gyrus Right GM (12+30)				Gray Matter
7 Anterior temporal lobe, lateral part left GM		Medial and Inferior Temporal Gyri Left GM (13 +29)
8 Anterior temporal lobe, lateral part right GM		Medial and Inferior Temporal Gyri Right GM (14 +28)				White Matter
9 Gyri parahippocampalis et ambiens anterior part left GM		Lateral occipital gyrus Left GM (15+27)
10 Gyri parahippocampalis et ambiens anterior part right GM		Lateral occipital gyrus Right GM (16+26)				Deep Gray Matter
11 Superior temporal gyrus, middle part left GM		Cingulate gyrus Left GM (33 + 35)
12 Superior temporal gyrus, middle part right GM		Cingulate gyrus Right GM (32 + 34)
13 Medial and inferior temporal gyri anterior part left GM		Insula right GM (20)
14 Medial and inferior temporal gyri anterior part right GM		Insular left GM (21)
15 Lateral occipitotemporal gyrus, gyrus fusiformis anterior part left GM		Occipital lobe right GM (22)
16 Lateral occipitotemporal gyrus, gyrus fusiformis anterior part right GM		Occipital lobe Left GM (23)
17 Cerebellum left		Frontal lobe Right GM (36)
18 Cerebellum right		Frontal lobe Left GM (37)
19 Brainstem, spans the midline		Parietal lobe right GM (38)
20 Insula right GM		Parietal lobe left GM (39)
21 Insula left GM		Anterior temporal lobe Left WM (51+53)
22 Occipital lobe right GM		Anterior temporal lobe Right WM (52+54)
23 Occipital lobe left GM		Gyri parahippocampalis et ambiens Left WM (55+68)
24 Gyri parahippocampalis et ambiens posterior part right GM		Gyri parahippocampalis et ambiens Right WM (56+67)
25 Gyri parahippocampalis et ambiens posterior part left GM		Superior temporal gyrus Left WM (57+74)
26 Lateral occipitotemporal gyrus, gyrus fusiformis posterior part right GM		Superior temporal gyrus Right WM (58+73)
27 Lateral occipitotemporal gyrus, gyrus fusiformis posterior part left GM		Medial and Inferior Temporal Gyri Left WM (59 +72)
28 Medial and inferior temporal gyri posterior part right GM		Medial and Inferior Temporal Gyri Right WM (60 +71)
29 Medial and inferior temporal gyri posterior part left GM		Lateral occipital gyrus Left WM (61+70)
30 Superior temporal gyrus, posterior part right GM		ateral occipital gyrus Right WM (62+69)
31 Superior temporal gyrus, posterior part left GM		Cingulate gyrus Left WM (76 + 78)
32 Cingulate gyrus, anterior part right GM		Cingulate gyrus Right WM (75 + 77)
33 Cingulate gyrus, anterior part left GM		Insula right WM (63)
34 Cingulate gyrus, posterior part right GM		Insular left WM (64)
35 Cingulate gyrus, posterior part left GM		Occipital lobe right WM (65)
36 Frontal lobe right GM		Occipital lobe Left WM (66)
37 Frontal lobe left GM		Frontal lobe Right WM (79)
38 Parietal lobe right GM		Frontal lobe Left GM (80)
39 Parietal lobe left GM		Parietal lobe right WM (81)
40 Caudate nucleus right		Parietal lobe left WM (82)
41 Caudate nucleus left
42 Thalamus right, high intensity part in T2
43 Thalamus left, high intensity part in T2
44 Subthalamic nucleus right
45 Subthalamic nucleus left
46 Lentiform Nucleus right
47 Lentiform Nucleus left
48 Corpus Callosum
49 Lateral Ventricle left
50 Lateral Ventricle right
51 Anterior temporal lobe, medial part left WM
52 Anterior temporal lobe, medial part right WM
53 Anterior temporal lobe, lateral part left WM
54 Anterior temporal lobe, lateral part right WM
55 Gyri parahippocampalis et ambiens anterior part left WM
56 Gyri parahippocampalis et ambiens anterior part right WM
57 Superior temporal gyrus, middle part left WM
58 Superior temporal gyrus, middle part right WM
59 Medial and inferior temporal gyri anterior part left WM
60 Medial and inferior temporal gyri anterior part right WM
61 Lateral occipitotemporal gyrus, gyrus fusiformis anterior part left WM
62 Lateral occipitotemporal gyrus, gyrus fusiformis anterior part right WM
63 Insula right WM
64 Insula left WM
65 Occipital lobe right WM
66 Occipital lobe left WM
67 Gyri parahippocampalis et ambiens posterior part right WM
68 Gyri parahippocampalis et ambiens posterior part left WM
69 Lateral occipitotemporal gyrus, gyrus fusiformis posterior part right WM
70 Lateral occipitotemporal gyrus, gyrus fusiformis posterior part left WM
71 Medial and inferior temporal gyri posterior part right WM
72 Medial and inferior temporal gyri posterior part left WM
73 Superior temporal gyrus, posterior part right WM
74 Superior temporal gyrus, posterior part left WM
75 Cingulate gyrus, anterior part right WM
76 Cingulate gyrus, anterior part left WM
77 Cingulate gyrus, posterior part right WM
78 Cingulate gyrus, posterior part left WM
79 Frontal lobe right WM
80 Frontal lobe left WM
81 Parietal lobe right WM
82 Parietal lobe left WM
83 CSF
84 Extra-cranial background
85 Intra-cranial background
86 Thalamus right, low intensity part in T2
87 Thalamus left, low intensity part in T2
