# Supplementary material for: Effect of schizophrenia common variants on infant brain volumes: cross-sectional study in 207 term neonates in developing Human Connectome Project
Source: Transl Psychiatry. 2023 Apr 10;13:121. doi: 10.1038/s41398-023-02413-6 (PMC10085987; doi:10.1038/s41398-023-02413-6)
Supplement: Supplementary file 5 — Supplementary Table 2 [file 41398_2023_2413_MOESM5_ESM.xlsx]

## Sheet: Supplementary Table 2
			euro_Anc_PC1	euro_Anc_PC2	euro_Anc_PC3	sex_female	GA	PMA	ICV	PRS_1e-08	PRS_1e-07	PRS_1e-06	PRS_1e-05	PRS_0.0001	PRS_0.001	PRS_0.01	PRS_0.05	PRS_0.1	PRS_0.5	PRS_1
Right Frontal lobe WM	PRS_1e-08	R2	3.40472e-06	0.000413556	0.000400288	0.018407	0.000310091	0.0438852	0.426911	0.00508311
		Beta	-0.0019327	-0.0209153	-0.0201666	-0.300506	-0.0233267	-0.416912	1.10752	-0.0723068
		P_val	0.949287	0.483591	0.490683	5.25428e-06	0.544047	1.02795e-11	1.35036e-56	0.0147256
	PRS_1e-07	R2	2.20315e-06	0.00038833	0.00044826	0.0186126	0.000348113	0.0432468	0.424058		0.00535502
		Beta	-0.00155362	-0.0202727	-0.0213415	-0.302162	-0.0247075	-0.414348	1.1049		-0.0742274
		P_val	0.959162	0.496873	0.465452	4.60545e-06	0.52002	1.35024e-11	1.93869e-56		0.0122637
	PRS_1e-06	R2	2.95581e-06	0.000379387	0.000450447	0.0182605	0.000347903	0.0431524	0.42343			0.00614102
		Beta	-0.00179907	-0.0200382	-0.0213935	-0.299332	-0.0246997	-0.413829	1.10418			-0.0794878
		P_val	0.952593	0.50085	0.463308	5.34152e-06	0.519156	1.27998e-11	1.53587e-56			0.00724986
	PRS_1e-05	R2	1.15008e-06	0.000347939	0.000421434	0.0177915	0.000327486	0.0433555	0.424194				0.00640427
		Beta	-0.0011213	-0.0191976	-0.0206921	-0.295627	-0.0239666	-0.4146	1.1048				-0.0812105
		P_val	0.970395	0.518801	0.477707	6.84621e-06	0.531339	1.12199e-11	1.2051e-56				0.00608474
	PRS_0.0001	R2	2.56258e-06	0.000362167	0.000390417	0.0180156	0.000341682	0.0428828	0.422821					0.00540565
		Beta	-0.00167574	-0.0195854	-0.019917	-0.297407	-0.0244791	-0.412929	1.10386					-0.074886
		P_val	0.955953	0.511658	0.495655	6.41327e-06	0.523833	1.59935e-11	2.33603e-56					0.0118537
	PRS_0.001	R2	3.49709e-05	0.00039411	0.000233886	0.0182083	0.00041681	0.0413081	0.417632						0.00847479
		Beta	-0.00620915	-0.0204166	-0.015439	-0.298902	-0.0270338	-0.406056	1.0987						-0.0940656
		P_val	0.836838	0.489586	0.594432	4.75038e-06	0.477355	2.35121e-11	1.48809e-56						0.00154802
	PRS_0.01	R2	4.99355e-05	0.000409087	0.000205398	0.0182108	0.000369866	0.0408536	0.410438							0.00692447
		Beta	-0.00744599	-0.0208001	-0.0144843	-0.298931	-0.0254656	-0.404749	1.09409							-0.0860569
		P_val	0.806518	0.483531	0.619463	5.2314e-06	0.505256	3.56392e-11	1.004e-55							0.00430836
	PRS_0.05	R2	7.36714e-05	0.00037971	8.74586e-05	0.0195513	0.000429873	0.0395249	0.406756								0.00882051
		Beta	-0.00904356	-0.0200422	-0.00949123	-0.309897	-0.027455	-0.398982	1.09039								-0.0972927
		P_val	0.764781	0.497162	0.744425	2.16793e-06	0.470071	5.46515e-11	8.35752e-56								0.00123292
	PRS_0.1	R2	0.000112777	0.00040789	6.94028e-05	0.020001	0.000422809	0.0399729	0.404671									0.00790714
		Beta	-0.0112461	-0.0207689	-0.00847385	-0.313765	-0.0272281	-0.40104	1.0896									-0.0928045
		P_val	0.712023	0.482861	0.772123	1.79159e-06	0.474974	4.88535e-11	1.78768e-55									0.00225033
	PRS_0.5	R2	4.97553e-05	0.000422899	0.000123131	0.0200264	0.000469784	0.0412579	0.408241										0.00516855
		Beta	-0.00745945	-0.0211481	-0.0112773	-0.31433	-0.0287104	-0.406992	1.09414										-0.0747128
		P_val	0.807863	0.478585	0.702079	2.12559e-06	0.4552	3.62e-11	3.10863e-55										0.013902
	PRS_1	R2	4.58845e-05	0.000433457	0.000119841	0.0201567	0.000475677	0.0410138	0.406541											0.00519231
		Beta	-0.00715826	-0.0214085	-0.0111281	-0.315534	-0.0288914	-0.406106	1.09314											-0.0749219
		P_val	0.815334	0.473121	0.705877	1.97494e-06	0.452358	4.06531e-11	4.12939e-55											0.0136814
Right Superior Temporal Gyrus WM	PRS_1e-08	R2	0.000260829	4.81044e-05	0.00264718	0.0166491	0.00279138	0.0113956	0.243379	0.0152874
		Beta	-0.0169162	-0.00713326	-0.0518608	-0.285797	-0.0699873	-0.212449	0.836224	-0.125395
		P_val	0.730083	0.882196	0.272366	0.00631559	0.259727	0.0234489	6.04402e-21	0.00882232
	PRS_1e-07	R2	0.000252931	3.24083e-05	0.00286341	0.0169869	0.00298119	0.0108288	0.240031		0.0171712
		Beta	-0.0166466	-0.00585652	-0.0539388	-0.288664	-0.0723042	-0.207338	0.831276		-0.132918
		P_val	0.733483	0.90298	0.252656	0.00571185	0.243157	0.0267983	8.49255e-21		0.00546016
	PRS_1e-06	R2	0.000253764	2.98298e-05	0.00286851	0.0164109	0.00298679	0.0108104	0.239518			0.0184246
		Beta	-0.0166696	-0.0056188	-0.0539868	-0.283767	-0.0723712	-0.207128	0.830461			-0.137683
		P_val	0.732687	0.906766	0.251547	0.00650089	0.242032	0.0267076	8.26084e-21			0.00397349
	PRS_1e-05	R2	0.000211898	1.77155e-05	0.0027408	0.0156915	0.00288961	0.0110127	0.240487				0.0182765
		Beta	-0.0152203	-0.00433183	-0.0527689	-0.277633	-0.0711919	-0.208956	0.831857				-0.13719
		P_val	0.754993	0.928096	0.262426	0.00777457	0.249898	0.0253668	7.23821e-21				0.00412543
	PRS_0.0001	R2	0.000242117	2.28526e-05	0.00260489	0.0160311	0.00295821	0.0106606	0.239106					0.0157726
		Beta	-0.0162885	-0.00491977	-0.0514462	-0.280549	-0.0720274	-0.205885	0.830099					-0.127917
		P_val	0.739436	0.918601	0.27595	0.00731465	0.245738	0.0282449	1.09406e-20					0.00779454
	PRS_0.001	R2	0.000351676	5.13489e-05	0.00205385	0.0164798	0.00329701	0.010193	0.23628						0.0150196
		Beta	-0.0196902	-0.00736955	-0.0457509	-0.284361	-0.0760322	-0.201707	0.826412						-0.125226
		P_val	0.688807	0.878356	0.333615	0.00659873	0.220903	0.0320374	1.77315e-20						0.00944721
	PRS_0.01	R2	0.000471139	5.45794e-05	0.00187323	0.0164372	0.00311228	0.00971705	0.229476							0.01459
		Beta	-0.0228714	-0.00759753	-0.0437416	-0.284001	-0.0738705	-0.197396	0.818085							-0.124916
		P_val	0.643172	0.87468	0.356005	0.00669448	0.234486	0.0363649	5.09389e-20							0.0105456
	PRS_0.05	R2	0.000493422	4.47943e-05	0.00139299	0.0181965	0.00334512	0.00919135	0.227484								0.0155359
		Beta	-0.0234045	-0.00688384	-0.0378787	-0.298967	-0.0765873	-0.192401	0.815439								-0.129123
		P_val	0.635065	0.88626	0.425432	0.00432605	0.217304	0.0415265	6.38289e-20								0.00827968
	PRS_0.1	R2	0.000679679	5.55448e-05	0.00122416	0.0188982	0.00332668	0.00927619	0.225088									0.0155981
		Beta	-0.0276085	-0.00766414	-0.0355886	-0.304992	-0.0763749	-0.193192	0.812627									-0.130345
		P_val	0.57752	0.87344	0.454883	0.00365013	0.218538	0.0405927	9.13491e-20									0.00814934
	PRS_0.5	R2	0.000457414	6.2738e-05	0.00149433	0.0189908	0.0035142	0.0100691	0.228481										0.0105712
		Beta	-0.0226174	-0.00814552	-0.0392866	-0.306094	-0.0785242	-0.201061	0.818537										-0.10685
		P_val	0.64956	0.866336	0.411773	0.00376223	0.208669	0.0339825	8.13034e-20										0.0298643
	PRS_1	R2	0.00044462	6.84029e-05	0.00147195	0.0191956	0.00353899	0.00991171	0.227069											0.0107346
		Beta	-0.0222828	-0.00850456	-0.039	-0.30792	-0.0788048	-0.199641	0.81696											-0.107726
		P_val	0.654109	0.860465	0.415204	0.0035772	0.206993	0.0353598	9.9251e-20											0.0286105
Right Superior Temporal Gyrus GM	PRS_1e-08	R2	0.000462345	0.000146209	0.000197504	0.00155986	0.000195351	0.0295493	0.145057	0.00466184
		Beta	-0.0225221	0.0124361	0.0141656	-0.0874793	-0.0185147	0.342104	0.645581	-0.0692457
		P_val	0.444243	0.666876	0.616907	0.160684	0.618832	4.71222e-09	4.10366e-30	0.0158122
	PRS_1e-07	R2	0.000451637	0.000161832	0.000167139	0.00161709	0.000224011	0.0299308	0.143609		0.00503938
		Beta	-0.0222443	0.0130871	0.0130316	-0.0890641	-0.0198199	0.344705	0.642986		-0.0720066
		P_val	0.449011	0.650267	0.64497	0.152755	0.593775	3.67571e-09	5.9078e-30		0.0120542
	PRS_1e-06	R2	0.000449695	0.000164306	0.000166656	0.00152272	0.000225128	0.0299404	0.14342			0.00530055
		Beta	-0.0221906	0.013187	0.0130128	-0.0864386	-0.0198691	0.344705	0.64262			-0.0738483
		P_val	0.449606	0.647508	0.64517	0.164866	0.592545	3.55707e-09	5.8058e-30			0.00999895
	PRS_1e-05	R2	0.000426341	0.000184654	0.000183775	0.00140132	0.000209709	0.0298541	0.14376				0.00558029
		Beta	-0.0215893	0.0139854	0.0136641	-0.0829673	-0.0191787	0.34404	0.643164				-0.0758063
		P_val	0.461201	0.627582	0.628402	0.182259	0.605171	3.62068e-09	4.75422e-30				0.00818967
	PRS_0.0001	R2	0.000490275	0.00018958	0.000206814	0.00143329	0.000214853	0.0303913	0.142571					0.00638545
		Beta	-0.0231787	0.0141701	0.014496	-0.083887	-0.0194113	0.347623	0.640989					-0.0813902
		P_val	0.428262	0.622126	0.606736	0.176248	0.599833	2.47244e-09	5.51266e-30					0.00462365
	PRS_0.001	R2	0.000598546	0.00015233	0.0003277	0.0015148	0.000275737	0.030845	0.140928						0.00651782
		Beta	-0.0256878	0.0126931	0.0182749	-0.0862128	-0.021988	0.350882	0.638237						-0.0824931
		P_val	0.381301	0.658494	0.516925	0.164307	0.55215	1.89952e-09	9.19904e-30						0.00421024
	PRS_0.01	R2	0.000610529	0.000141224	0.000344474	0.00152233	0.000243166	0.0306877	0.138363							0.00464728
		Beta	-0.0260358	0.0122212	0.0187576	-0.0864291	-0.0206482	0.350794	0.635243							-0.0705004
		P_val	0.37946	0.672279	0.50896	0.165805	0.578898	2.53574e-09	3.87121e-29							0.015979
	PRS_0.05	R2	0.000525107	0.000139532	0.000402702	0.00178765	0.000275313	0.0303236	0.138858								0.00313628
		Beta	-0.0241443	0.0121495	0.0203663	-0.0937067	-0.0219717	0.349468	0.637092								-0.0580151
		P_val	0.417203	0.675612	0.477332	0.1352	0.556753	3.62401e-09	5.14333e-29								0.0483171
	PRS_0.1	R2	0.000604586	0.000131661	0.000442607	0.00188866	0.000272944	0.0302931	0.137797									0.00315221
		Beta	-0.0260388	0.0117997	0.0213994	-0.0964174	-0.0218767	0.349121	0.635821									-0.0585959
		P_val	0.384053	0.684369	0.456292	0.124693	0.558434	3.67818e-09	7.31784e-29									0.0477454
	PRS_0.5	R2	0.000565115	0.000131525	0.000415692	0.00195401	0.000304637	0.0300947	0.138186										0.00289321
		Beta	-0.0251394	0.0117939	0.0207208	-0.0981856	-0.0231197	0.347598	0.636567										-0.0558985
		P_val	0.400392	0.684768	0.470665	0.118696	0.536792	4.20619e-09	6.93009e-29										0.0579896
	PRS_1	R2	0.00055816	0.000127398	0.000421598	0.00198997	0.000308497	0.0301763	0.137504											0.00293912
		Beta	-0.0249663	0.0116063	0.0208722	-0.0991425	-0.0232669	0.348344	0.63574											-0.0563686
		P_val	0.403233	0.689447	0.467468	0.115326	0.534167	4.00556e-09	8.60384e-29											0.0560175
Total WM	PRS_1e-08	R2	3.03281e-06	0.000527707	2.19356e-05	0.0199309	0.000870963	0.0266439	0.413016	0.0028446
		Beta	-0.00182409	-0.0236261	-0.00472087	-0.312698	-0.0390939	-0.324851	1.08934	-0.054091
		P_val	0.944792	0.361509	0.852265	6.39435e-08	0.241404	6.42193e-10	1.0727e-64	0.0349541
	PRS_1e-07	R2	1.69086e-06	0.000509478	3.06548e-05	0.0200918	0.000919835	0.0263194	0.410866		0.002791
		Beta	-0.00136106	-0.0232206	-0.00558096	-0.313939	-0.0401627	-0.323241	1.08758		-0.0535875
		P_val	0.958772	0.37002	0.825793	5.74483e-08	0.228771	8.03908e-10	1.64852e-64		0.0367345
	PRS_1e-06	R2	2.33257e-06	0.00050092	3.11404e-05	0.0198225	0.000919067	0.0262499	0.410349			0.00327583
		Beta	-0.00159819	-0.0230251	-0.00562499	-0.311872	-0.0401455	-0.322763	1.08699			-0.0580552
		P_val	0.95149	0.373135	0.824105	6.57567e-08	0.228064	7.8644e-10	1.34994e-64			0.0235096
	PRS_1e-05	R2	8.35619e-07	0.000478014	2.57131e-05	0.0194774	0.000896708	0.0264104	0.411099				0.00320531
		Beta	-0.000955791	-0.0225017	-0.00511112	-0.309317	-0.0396585	-0.323589	1.08762				-0.0574529
		P_val	0.970962	0.384405	0.839981	8.4596e-08	0.233918	7.13267e-10	1.22649e-64				0.0250766
	PRS_0.0001	R2	1.60229e-06	0.000490285	2.05107e-05	0.0196484	0.000913532	0.0261492	0.409988					0.00268043
		Beta	-0.00132507	-0.0227877	-0.00456509	-0.310592	-0.0400263	-0.32245	1.08698					-0.0527325
		P_val	0.959883	0.379383	0.857183	7.94589e-08	0.230572	9.15018e-10	2.0747e-64					0.0407114
	PRS_0.001	R2	1.44899e-05	0.000521984	2.65864e-06	0.0198131	0.000995652	0.0254173	0.406499						0.00368028
		Beta	-0.00399679	-0.0234965	-0.00164606	-0.311796	-0.0417822	-0.318517	1.08396						-0.0619879
		P_val	0.87929	0.362513	0.948131	6.32421e-08	0.208964	1.30322e-09	2.15807e-64						0.0162721
	PRS_0.01	R2	2.24119e-05	0.000531857	8.50469e-07	0.0198086	0.000946641	0.0251168	0.40043							0.00313462
		Beta	-0.00498835	-0.0237168	-0.000932026	-0.311769	-0.0407403	-0.31736	1.08067							-0.0579008
		P_val	0.850517	0.359074	0.970714	6.7467e-08	0.221499	1.72196e-09	9.41256e-64							0.0267555
	PRS_0.05	R2	2.35292e-05	0.000518171	2.76922e-06	0.02067	0.0010054	0.0246808	0.398768								0.00324432
		Beta	-0.00511086	-0.0234129	0.00168888	-0.31864	-0.0419876	-0.315281	1.07963								-0.0590059
		P_val	0.846815	0.365107	0.947157	3.63433e-08	0.20755	2.28027e-09	1.20593e-63								0.024197
	PRS_0.1	R2	2.90371e-05	0.000542866	3.00344e-06	0.020865	0.000996407	0.0250777	0.397695									0.00249543
		Beta	-0.00570647	-0.0239601	0.0017628	-0.32047	-0.0417988	-0.31765	1.08016									-0.0521353
		P_val	0.830577	0.355387	0.945136	3.45945e-08	0.210949	1.92825e-09	2.32375e-63									0.0483993
	PRS_0.5	R2	1.05008e-05	0.000553624	5.65128e-09	0.020839	0.00103429	0.0257007	0.399922										0.00156261
		Beta	-0.00342688	-0.024197	7.64002e-05	-0.320643	-0.0426001	-0.321222	1.08293										-0.0410806
		P_val	0.897993	0.352456	0.997627	3.92233e-08	0.204184	1.44067e-09	2.66862e-63										0.118982
	PRS_1	R2	1.08575e-05	0.00055888	1.03213e-07	0.0209314	0.00104144	0.025526	0.398331											0.00167253
		Beta	-0.00348209	-0.0243094	0.000326577	-0.321541	-0.0427494	-0.32038	1.08204											-0.0425222
		P_val	0.89624	0.349976	0.989855	3.63301e-08	0.202437	1.59507e-09	3.37461e-63											0.106676
Effect size and significance correlations between PRS and regions of interests in the European cohort (as well as other covariates included in the linear model). Results surviving multiple testing corrections are highlighted (p< 0.0013)
