# Supplementary material for: Effect of schizophrenia common variants on infant brain volumes: cross-sectional study in 207 term neonates in developing Human Connectome Project
Source: Transl Psychiatry. 2023 Apr 10;13:121. doi: 10.1038/s41398-023-02413-6 (PMC10085987; doi:10.1038/s41398-023-02413-6)
Supplement: Supplementary file 6 — Supplementary Table 3 [file 41398_2023_2413_MOESM6_ESM.xlsx]

## Sheet: Supplementary Table 3
			mixed_Anc_PC1	mixed_Anc_PC2	mixed_Anc_PC3	mixed_Anc_PC4	mixed_Anc_PC5	sex_female	GA	PMA	ICV	PRS_1e-08	PRS_1e-07	PRS_1e-06	PRS_1e-05	PRS_0.0001	PRS_0.001	PRS_0.01	PRS_0.05	PRS_0.1	PRS_0.5	PRS_1
Right Frontal lobe WM	PRS_1e-08	R2	4.18311e-07	0.000223176	0.000997214	0.000454656	8.06236e-05	0.015766	9.74984e-08	0.0531643	0.427617	0.00529319
		Beta	0.000748185	-0.0292834	-0.0633117	0.0235577	-0.00953481	-0.288248	0.000420913	-0.465879	1.11185	-0.073854
		P_val	0.9803	0.568567	0.228647	0.41592	0.731774	2.77224e-06	0.990489	2.27156e-16	1.84942e-69	0.00584769
	PRS_1e-07	R2	1.12244e-06	0.000218194	0.000992483	0.000465289	9.04899e-05	0.0160719	3.39014e-07	0.0525452	0.42485		0.00568902
		Beta	-0.00122769	-0.0289515	-0.0631618	0.0238328	-0.0100996	-0.290987	-0.000784885	-0.463602	1.10944		-0.0767773
		P_val	0.967698	0.572461	0.229205	0.409978	0.716189	2.18417e-06	0.982244	3.00156e-16	2.66518e-69		0.00424881
	PRS_1e-06	R2	4.67213e-06	0.000205438	0.000960868	0.000460567	7.42538e-05	0.0157488	1.86271e-07	0.0523818	0.423895			0.00642017
		Beta	-0.00250679	-0.0280871	-0.0621528	0.0237104	-0.00915093	-0.288087	-0.000581788	-0.462867	1.10845			-0.0817043
		P_val	0.93401	0.583081	0.235727	0.411342	0.741357	2.60631e-06	0.986809	2.89267e-16	2.21232e-69			0.00236155
	PRS_1e-05	R2	1.2959e-05	0.000193321	0.000925972	0.000519169	9.56791e-05	0.0153102	1.80817e-10	0.052693	0.425144				0.00719231
		Beta	-0.00418006	-0.0272428	-0.0610209	0.0251828	-0.0103844	-0.284189	1.81262e-05	-0.463865	1.10929				-0.0867868
		P_val	0.890069	0.593551	0.24331	0.382023	0.707277	3.37076e-06	0.999588	2.11203e-16	1.13301e-69				0.00127348
	PRS_0.0001	R2	3.04287e-05	0.000139233	0.000792595	0.000476449	7.9382e-05	0.0153583	3.71174e-07	0.0522352	0.424537					0.00628282
		Beta	-0.00643267	-0.0231175	-0.0565202	0.0241181	-0.00946082	-0.284635	-0.00082127	-0.462375	1.10901					-0.0818829
		P_val	0.832721	0.651463	0.281595	0.403596	0.733012	3.45573e-06	0.981388	3.22075e-16	2.08092e-69					0.00263643
	PRS_0.001	R2	0.00023604	0.000153751	0.000682817	0.000408594	8.02672e-05	0.0155394	1.32213e-05	0.0506807	0.421378						0.00994106
		Beta	-0.0181453	-0.024292	-0.0524882	0.0223294	-0.00951227	-0.286193	-0.00490457	-0.456026	1.10541						-0.105026
		P_val	0.552104	0.631257	0.312189	0.434146	0.728722	2.38903e-06	0.888048	4.09338e-16	5.70269e-70						0.000142657
	PRS_0.01	R2	0.000477465	0.000150158	0.000603256	0.000302737	0.000146805	0.0154491	2.41937e-06	0.0507093	0.41744							0.00706576
		Beta	-0.0266977	-0.0240065	-0.0494485	0.0192304	-0.0128634	-0.285419	-0.00209703	-0.456836	1.10327							-0.094117
		P_val	0.401995	0.638204	0.346276	0.504451	0.641978	3.08238e-06	0.952395	6.69911e-16	6.08817e-69							0.00140892
	PRS_0.05	R2	0.00112832	0.000110863	0.000470967	0.000296238	0.000209439	0.0164846	1.16939e-05	0.0496258	0.415305								0.0073165
		Beta	-0.0435693	-0.020633	-0.0438367	0.0190239	-0.0153764	-0.29475	-0.00461316	-0.453043	1.10161								-0.104648
		P_val	0.197735	0.68595	0.404858	0.508739	0.57842	1.46761e-06	0.895502	1.196e-15	8.37236e-69								0.00115329
	PRS_0.1	R2	0.00109484	9.56043e-05	0.000396573	0.000370779	0.000186586	0.0167945	7.78399e-06	0.0502767	0.414912									0.00616099
		Beta	-0.0437997	-0.0191669	-0.0404075	0.0212723	-0.0145096	-0.297651	-0.00376312	-0.455719	1.10205									-0.100152
		P_val	0.20606	0.708246	0.446174	0.461338	0.601176	1.28181e-06	0.914954	1.00363e-15	1.67138e-68									0.00290714
	PRS_0.5	R2	0.000897572	0.00010592	0.000537493	0.000412965	0.000235594	0.0169571	4.99946e-06	0.0514153	0.416985										0.00381141
		Beta	-0.0419954	-0.0201752	-0.0469685	0.0224487	-0.0163376	-0.299402	-0.00301588	-0.460615	1.10526										-0.0846935
		P_val	0.255407	0.69569	0.378554	0.440121	0.55973	1.34717e-06	0.932268	7.86045e-16	3.65943e-68										0.0196106
	PRS_1	R2	0.00096016	0.000105169	0.000530425	0.00040872	0.000234866	0.0170855	6.12143e-06	0.0509759	0.414884											0.00410556
		Beta	-0.0432755	-0.0201031	-0.0466404	0.0223329	-0.0163087	-0.30065	-0.00333747	-0.459072	1.10377											-0.0874803
		P_val	0.239113	0.696466	0.38129	0.442083	0.559997	1.20944e-06	0.925008	9.57974e-16	4.89234e-68											0.0153869
Right Superior Temporal Gyrus WM	PRS_1e-08	R2	0.00137646	0.000333186	0.000348658	0.00105055	0.000119818	0.0136391	0.00134426	0.0072154	0.219377	0.0167417
		Beta	0.0429182	-0.03578	-0.037436	0.0358096	-0.0116236	-0.268101	-0.0494237	-0.17163	0.796371	-0.131345
		P_val	0.382508	0.667265	0.660104	0.445425	0.796534	0.00632892	0.388124	0.0462738	2.69597e-23	0.0025301
	PRS_1e-07	R2	0.00114667	0.000323954	0.00034304	0.00108122	0.000140847	0.0141432	0.00146417	0.00684547	0.216457		0.0183917
		Beta	0.0392397	-0.035277	-0.0371335	0.0363305	-0.0126003	-0.27297	-0.0515814	-0.167333	0.791904		-0.138046
		P_val	0.42449	0.671054	0.66209	0.43801	0.779426	0.00535971	0.36689	0.0517591	4.00558e-23		0.00153507
	PRS_1e-06	R2	0.00106511	0.000290256	0.000314998	0.00105997	0.000109594	0.0136334	0.00144105	0.00684088	0.215906			0.0186447
		Beta	0.0378493	-0.0333854	-0.0355863	0.0359699	-0.0111173	-0.268042	-0.0511719	-0.167272	0.791076			-0.139235
		P_val	0.441308	0.687589	0.67528	0.442413	0.804813	0.00622905	0.370557	0.0517703	4.34115e-23			0.00142205
	PRS_1e-05	R2	0.000929762	0.0002642	0.000284108	0.00120541	0.000156013	0.0129779	0.00138432	0.00702904	0.217188				0.0200147
		Beta	0.0354065	-0.0318477	-0.0338004	0.0383721	-0.0132603	-0.261649	-0.0501541	-0.16942	0.79286				-0.144775
		P_val	0.471171	0.700786	0.690284	0.412024	0.767764	0.0074959	0.379389	0.048331	3.00012e-23				0.000940242
	PRS_0.0001	R2	0.000759961	0.000163046	0.000175591	0.0010928	0.000123389	0.0130755	0.00146116	0.00685032	0.216925					0.0167245
		Beta	0.0321473	-0.0250164	-0.0266029	0.0365262	-0.0117952	-0.262631	-0.0515283	-0.167443	0.792743					-0.133596
		P_val	0.516274	0.763599	0.754955	0.436436	0.793597	0.0074951	0.368285	0.0521161	4.2785e-23					0.00254334
	PRS_0.001	R2	0.000249346	0.000189624	0.0001288	0.000924171	0.000134755	0.0134509	0.00179377	0.0063624	0.215121						0.0197626
		Beta	0.0186497	-0.0269773	-0.0227964	0.0335821	-0.012325	-0.266267	-0.0571278	-0.161577	0.789822						-0.148082
		P_val	0.709002	0.744833	0.788514	0.472633	0.783799	0.00651274	0.317266	0.0602917	4.5411e-23						0.00101457
	PRS_0.01	R2	1.25045e-07	0.000182782	6.06871e-05	0.00067291	0.000265332	0.0132311	0.00157651	0.00615667	0.210789							0.0179024
		Beta	0.000432052	-0.0264863	-0.0156838	0.0286704	-0.0172934	-0.264136	-0.0535307	-0.15918	0.783985							-0.149811
		P_val	0.993345	0.749831	0.854214	0.540777	0.700861	0.00707758	0.349421	0.0651288	1.22571e-22							0.00177996
	PRS_0.05	R2	0.000555858	0.000112668	6.17098e-06	0.000645435	0.000413635	0.0148002	0.00184243	0.00553031	0.208183								0.0204948
		Beta	-0.0305807	-0.0208002	-0.00501787	0.0280805	-0.0216091	-0.279285	-0.0579047	-0.151238	0.77995								-0.175147
		P_val	0.577133	0.801743	0.953137	0.547975	0.630499	0.00431467	0.310402	0.0794687	1.59304e-22								0.000813477
	PRS_0.1	R2	0.000712707	8.32869e-05	1.94602e-06	0.000826662	0.000369349	0.0153648	0.0017731	0.00573775	0.207449									0.0190721
		Beta	-0.0353387	-0.0178896	0.00283057	0.031763	-0.0204143	-0.2847	-0.0567954	-0.153952	0.779254									-0.176211
		P_val	0.528508	0.829347	0.973716	0.497288	0.649957	0.00370094	0.320445	0.0745397	2.08592e-22									0.00124976
	PRS_0.5	R2	0.000446429	0.000102919	2.26743e-05	0.00093733	0.000482528	0.0156197	0.00168274	0.00646855	0.210665										0.0111143
		Beta	-0.0296172	-0.0198873	-0.00964689	0.0338205	-0.0233812	-0.287352	-0.0553301	-0.163379	0.785599										-0.144626
		P_val	0.620979	0.812301	0.91125	0.473816	0.607213	0.00372572	0.337392	0.0606675	2.30674e-22										0.0141795
	PRS_1	R2	0.000491457	0.000102409	2.1514e-05	0.0009263	0.000477422	0.0158225	0.0017127	0.00627228	0.208944											0.0117391
		Beta	-0.0309609	-0.0198375	-0.00939316	0.0336208	-0.023252	-0.289325	-0.0558254	-0.161032	0.783305											-0.147925
		P_val	0.603656	0.812629	0.913481	0.476119	0.60887	0.00348964	0.3328	0.0644994	3.02005e-22											0.0116836
Right Superior Temporal Gyrus GM	PRS_1e-08	R2	0.00284585	0.000422304	0.000265125	0.00033405	1.88348e-06	0.000883174	3.226e-08	0.0262406	0.150388	0.00473195
		Beta	-0.0617114	-0.0402819	-0.0326449	-0.0201928	0.00145734	-0.0682226	0.000242118	0.327303	0.659366	-0.069829
		P_val	0.0341992	0.412809	0.516298	0.466319	0.956353	0.23663	0.994285	5.35654e-10	3.34277e-38	0.00647724
	PRS_1e-07	R2	0.00301491	0.000416367	0.000262656	0.000325168	7.69565e-07	0.00095177	4.47531e-07	0.0265476	0.149005		0.00514703
		Beta	-0.0636273	-0.0399934	-0.0324927	-0.0199236	0.000931383	-0.070812	-0.000901797	0.329528	0.657035		-0.0730285
		P_val	0.0291074	0.415481	0.517694	0.471704	0.972055	0.218672	0.978688	4.11613e-10	4.97682e-38		0.00449169
	PRS_1e-06	R2	0.00308406	0.000396266	0.000249352	0.000331238	2.64258e-06	0.000882387	2.5991e-07	0.0265639	0.148719			0.00526879
		Beta	-0.0644054	-0.0390085	-0.0316618	-0.0201078	0.00172631	-0.0681914	-0.000687232	0.329619	0.656552			-0.0740162
		P_val	0.0272767	0.426773	0.528321	0.467425	0.948221	0.236024	0.983751	4.0107e-10	5.33141e-38			0.00403553
	PRS_1e-05	R2	0.00321832	0.000380744	0.000233661	0.000288927	3.23866e-07	0.000793288	1.14593e-08	0.0264527	0.149296				0.00584807
		Beta	-0.0658737	-0.0382321	-0.030653	-0.0187864	0.000604164	-0.0646893	-0.000144301	0.328663	0.657359				-0.0782574
		P_val	0.0238956	0.435099	0.540818	0.496501	0.981828	0.260232	0.996581	4.04207e-10	3.34907e-38				0.00242811
	PRS_0.0001	R2	0.00350882	0.000308193	0.000165986	0.0003141	2.31191e-06	0.000789439	5.0977e-07	0.026802	0.148664					0.00613019
		Beta	-0.0690765	-0.0343938	-0.0258651	-0.0195825	0.00161456	-0.0645322	-0.000962464	0.331205	0.656267					-0.0808821
		P_val	0.0182948	0.482096	0.605861	0.477931	0.951429	0.26095	0.977181	3.05899e-10	3.87586e-38					0.00189728
	PRS_0.001	R2	0.00419701	0.00032997	0.000141846	0.000374178	1.35398e-06	0.000848535	9.75822e-06	0.0272142	0.147895						0.00676015
		Beta	-0.0765141	-0.0355869	-0.0239232	-0.0213683	0.00123544	-0.0668769	-0.00421356	0.334169	0.654885						-0.0866083
		P_val	0.00979306	0.46611	0.632651	0.437717	0.962743	0.242906	0.900207	2.12071e-10	4.13395e-38						0.00109508
	PRS_0.01	R2	0.00463357	0.000325721	0.000115098	0.000467177	2.02911e-06	0.000833754	1.93422e-06	0.0269877	0.146371							0.00466901
		Beta	-0.0831689	-0.0353572	-0.0215991	-0.0238889	-0.0015123	-0.0663056	-0.00187502	0.333273	0.653296							-0.076507
		P_val	0.0070597	0.472014	0.66889	0.389163	0.954708	0.250258	0.955779	3.21163e-10	1.76395e-37							0.00684796
	PRS_0.05	R2	0.00511415	0.000282367	8.62316e-05	0.000463561	9.31045e-06	0.00102775	6.94153e-06	0.0270478	0.146081								0.00391605
		Beta	-0.092758	-0.0329287	-0.0187575	-0.0237975	-0.003242	-0.0735968	-0.00355424	0.334466	0.653343								-0.0765605
		P_val	0.00478185	0.504098	0.711906	0.392152	0.903405	0.203016	0.916541	3.37396e-10	2.65991e-37								0.0133787
	PRS_0.1	R2	0.00501703	0.000262653	6.09919e-05	0.000402659	6.25504e-06	0.0010899	4.92104e-06	0.0268198	0.145848									0.00344665
		Beta	-0.0937602	-0.0317691	-0.0158466	-0.022168	-0.00265663	-0.075826	-0.00299209	0.332844	0.653391									-0.0749088
		P_val	0.00525893	0.51999	0.756464	0.425795	0.92088	0.190592	0.929798	4.17624e-10	3.50617e-37									0.0204057
	PRS_0.5	R2	0.00482278	0.000267964	8.74455e-05	0.000370543	1.7928e-05	0.00114985	4.08115e-06	0.0265113	0.146195										0.00274273
		Beta	-0.0973455	-0.0320899	-0.0189448	-0.0212644	-0.00450682	-0.077965	-0.00272486	0.330756	0.654441										-0.0718454
		P_val	0.00631562	0.516749	0.711018	0.445877	0.866762	0.179856	0.936198	5.61077e-10	3.98302e-37										0.0388112
	PRS_1	R2	0.00488202	0.000268191	8.77978e-05	0.000374048	1.71097e-05	0.0011756	4.76097e-06	0.0266249	0.1454											0.00283833
		Beta	-0.0975821	-0.0321026	-0.0189755	-0.0213646	-0.00440179	-0.0788637	-0.00294333	0.331775	0.653429											-0.072737
		P_val	0.00599192	0.516444	0.710379	0.443597	0.869771	0.174944	0.93108	5.1313e-10	5.3144e-37											0.0355356
Total WM	PRS_1e-08	R2	0.000340704	9.6148e-05	1.14375e-05	0.000522504	0.000278189	0.0156045	0.000175935	0.0308862	0.41194	0.00331195
		Beta	0.0213525	0.0192206	-0.00678039	0.0252544	-0.0177113	-0.286768	-0.0178801	-0.355096	1.09128	-0.0584194
		P_val	0.423145	0.670325	0.883251	0.321405	0.469153	1.35268e-07	0.564774	4.86187e-13	3.69479e-78	0.013018
	PRS_1e-07	R2	0.000294273	9.92925e-05	1.11051e-05	0.00053078	0.000292988	0.0158461	0.000195055	0.0305384	0.409694		0.00346513
		Beta	0.0198784	0.0195303	-0.0066812	0.0254549	-0.0181732	-0.288937	-0.0188268	-0.353429	1.08947		-0.0599203
		P_val	0.456329	0.665117	0.884881	0.317326	0.457313	1.07876e-07	0.544131	6.19465e-13	5.51853e-78		0.0110599
	PRS_1e-06	R2	0.000267025	0.000106589	8.70147e-06	0.000526397	0.000270014	0.015597	0.000191718	0.0304581	0.40898			0.00383732
		Beta	0.0189512	0.0202313	-0.0059146	0.0253484	-0.0174502	-0.286695	-0.0186648	-0.352954	1.08877			-0.0631663
		P_val	0.477311	0.653346	0.897875	0.318636	0.474858	1.28871e-07	0.547019	6.16044e-13	4.96899e-78			0.00745774
	PRS_1e-05	R2	0.000233151	0.000113798	6.37956e-06	0.000573498	0.000300755	0.0152604	0.000182328	0.0306547	0.410097				0.00422794
		Beta	0.0177303	0.0209016	-0.00506495	0.0264677	-0.018411	-0.283726	-0.0182018	-0.353805	1.08949				-0.0665401
		P_val	0.506002	0.64211	0.91236	0.297227	0.450086	1.66147e-07	0.556401	4.91628e-13	2.90308e-78				0.00494376
	PRS_0.0001	R2	0.000186766	0.000150958	6.13771e-07	0.000539345	0.000277627	0.0152938	0.000195513	0.0303757	0.409522					0.00374052
		Beta	0.0159367	0.0240712	-0.00157283	0.0256606	-0.0176929	-0.284037	-0.0188489	-0.352595	1.08922					-0.0631803
		P_val	0.552387	0.593178	0.972817	0.312949	0.46887	1.697e-07	0.543232	6.68775e-13	4.7076e-78					0.00826063
	PRS_0.001	R2	5.61629e-05	0.000139629	8.17173e-08	0.00048276	0.000283841	0.0154772	0.000257149	0.0297273	0.407811						0.00479526
		Beta	0.00885108	0.0231495	0.000574205	0.0242715	-0.0178876	-0.285619	-0.02163	-0.349258	1.08747						-0.0729436
		P_val	0.743478	0.605917	0.990039	0.337732	0.462118	1.29397e-07	0.483947	9.1774e-13	3.24542e-78						0.00273016
	PRS_0.01	R2	5.34704e-06	0.000142045	1.8318e-06	0.000400248	0.000362682	0.015411	0.00021319	0.0297259	0.404433							0.00343324
		Beta	0.00282527	0.023349	0.00272484	0.0221116	-0.0202185	-0.285067	-0.0196851	-0.349771	1.08594							-0.0656056
		P_val	0.919983	0.604722	0.953114	0.385143	0.408374	1.58107e-07	0.526049	1.17502e-12	1.88637e-77							0.0114412
	PRS_0.05	R2	1.67282e-05	0.000168331	6.43209e-06	0.000403258	0.00041692	0.0161024	0.000245031	0.0294143	0.403628								0.00286287
		Beta	-0.00530506	0.0254244	0.00512293	0.0221957	-0.0216947	-0.291313	-0.0211168	-0.34879	1.08601								-0.0654608
		P_val	0.859282	0.573963	0.91246	0.384404	0.376481	9.20976e-08	0.497628	1.65906e-12	3.41339e-77								0.0210654
	PRS_0.1	R2	4.00529e-06	0.000176584	8.50508e-06	0.000458448	0.000390421	0.0162482	0.000228404	0.0299266	0.403808									0.00200599
		Beta	-0.00264919	0.0260489	0.00591751	0.0236538	-0.0209885	-0.29277	-0.0203844	-0.351594	1.0872									-0.0571477
		P_val	0.931093	0.565998	0.89973	0.355327	0.393612	8.89793e-08	0.513951	1.29493e-12	6.01348e-77									0.0538771
	PRS_0.5	R2	1.09072e-07	0.000166442	4.84557e-07	0.00048449	0.000420541	0.0162862	0.000216251	0.0305493	0.405256										0.00106361
		Beta	0.000462939	0.0252907	0.00141024	0.0243151	-0.0218277	-0.293419	-0.019835	-0.355052	1.08961										-0.0447402
		P_val	0.988656	0.57872	0.976092	0.343757	0.377679	9.51282e-08	0.526833	9.46236e-13	8.36944e-77										0.161135
	PRS_1	R2	1.50219e-06	0.000168675	1.10488e-06	0.000482202	0.00042563	0.0163781	0.000222045	0.0302647	0.40339											0.00127813
		Beta	-0.00171172	0.0254591	0.00212867	0.0242575	-0.0219546	-0.294361	-0.0201007	-0.353726	1.08837											-0.0488103
		P_val	0.957884	0.575876	0.963876	0.344506	0.374426	8.59892e-08	0.521014	1.13384e-12	1.10497e-76											0.124364
Effect size and significance correlations between PRS and regions of interests in the European and Asian cohort (as well as other covariates included in the linear model). Results surviving multiple testing corrections are highlighted (p< 0.0013)
