# Supplementary material for: Effect of schizophrenia common variants on infant brain volumes: cross-sectional study in 207 term neonates in developing Human Connectome Project
Source: Transl Psychiatry. 2023 Apr 10;13:121. doi: 10.1038/s41398-023-02413-6 (PMC10085987; doi:10.1038/s41398-023-02413-6)
Supplement: Supplementary file 7 — Supplementary Table 4 [file 41398_2023_2413_MOESM7_ESM.xlsx]

## Sheet: Supplementary Table 4
	Dividing the sample into 2 data sets. Highlighted cells indicates p< 0.05, red values are consistent between two sets
Table A	European cohort						Table B	Mixed cohort
				p_value	beta						p_value	beta
split_1	PRS_1e-08	Set_1	Total WM	0.0162974	-0.0945222		split_1	PRS_1e-08	Set_1	Total WM	0.0304161	-0.0700353
			FL.R_WM	0.00651965	-0.124646					FL.R_WM	0.024582	-0.0828286
			STG.R_WM	0.00911914	-0.18905					STG.R_WM	0.0102938	-0.154016
			STG.R_GM	0.165821	-0.0573507					STG.R_GM	0.0785696	-0.0645041
		Set_2	Total WM	0.612378	-0.0183783				Set_2	Total WM	0.181179	-0.0476193
			FL.R_WM	0.500385	-0.0280322					FL.R_WM	0.170435	-0.057138
			STG.R_WM	0.443014	-0.0520639					STG.R_WM	0.0345103	-0.139806
			STG.R_GM	0.0945665	-0.0714074					STG.R_GM	0.0472199	-0.0748188
	PRS_1e-07	Set_1	Total WM	0.0120334	-0.0989626			PRS_1e-07	Set_1	Total WM	0.0183249	-0.0766716
			FL.R_WM	0.00395072	-0.132127					FL.R_WM	0.0170187	-0.0883736
			STG.R_WM	0.00903549	-0.189831					STG.R_WM	0.00267253	-0.180491
			STG.R_GM	0.164516	-0.0576967					STG.R_GM	0.0373264	-0.0766417
		Set_2	Total WM	0.729817	-0.0124819				Set_2	Total WM	0.196977	-0.0460632
			FL.R_WM	0.564538	-0.0238775					FL.R_WM	0.16263	-0.0583211
			STG.R_WM	0.333004	-0.0653816					STG.R_WM	0.0475499	-0.131475
			STG.R_GM	0.0714079	-0.076608					STG.R_GM	0.0620714	-0.0705748
	PRS_1e-06	Set_1	Total WM	0.0119316	-0.0987071			PRS_1e-06	Set_1	Total WM	0.0160737	-0.0781405
			FL.R_WM	0.00383502	-0.132043					FL.R_WM	0.0152037	-0.089791
			STG.R_WM	0.00720496	-0.194457					STG.R_WM	0.00326364	-0.176803
			STG.R_GM	0.151541	-0.0592839					STG.R_GM	0.0346495	-0.0776737
		Set_2	Total WM	0.559292	-0.021132				Set_2	Total WM	0.171553	-0.0488583
			FL.R_WM	0.415275	-0.0338013					FL.R_WM	0.114029	-0.0660224
			STG.R_WM	0.29754	-0.0704681					STG.R_WM	0.0439711	-0.133809
			STG.R_GM	0.0631051	-0.0790848					STG.R_GM	0.0614969	-0.0708249
	PRS_1e-05	Set_1	Total WM	0.0136208	-0.096171			PRS_1e-05	Set_1	Total WM	0.00927396	-0.0838884
			FL.R_WM	0.00340446	-0.132633					FL.R_WM	0.00568232	-0.101441
			STG.R_WM	0.00580755	-0.197866					STG.R_WM	0.00109325	-0.19451
			STG.R_GM	0.0841875	-0.070661					STG.R_GM	0.0152787	-0.0885089
		Set_2	Total WM	0.583839	-0.0198279				Set_2	Total WM	0.17716	-0.0487542
			FL.R_WM	0.409595	-0.034214					FL.R_WM	0.122077	-0.0653076
			STG.R_WM	0.342273	-0.0642749					STG.R_WM	0.058263	-0.127285
			STG.R_GM	0.0903822	-0.0721738					STG.R_GM	0.0831551	-0.0664077
	PRS_0.0001	Set_1	Total WM	0.0139697	-0.0958765			PRS_0.0001	Set_1	Total WM	0.0121783	-0.0810171
			FL.R_WM	0.00321464	-0.133468					FL.R_WM	0.0111038	-0.0935027
			STG.R_WM	0.00756504	-0.191921					STG.R_WM	0.00171971	-0.187303
			STG.R_GM	0.04503	-0.0818303					STG.R_GM	0.00815669	-0.0964239
		Set_2	Total WM	0.856318	-0.00659847				Set_2	Total WM	0.27405	-0.0405388
			FL.R_WM	0.715509	-0.0152365					FL.R_WM	0.159481	-0.0609368
			STG.R_WM	0.50263	-0.0457014					STG.R_WM	0.109887	-0.110337
			STG.R_GM	0.0894397	-0.0728244					STG.R_GM	0.118066	-0.0614472
	PRS_0.001	Set_1	Total WM	0.00428084	-0.110274			PRS_0.001	Set_1	Total WM	0.0254608	-0.0734813
			FL.R_WM	0.000611758	-0.153229					FL.R_WM	0.00347469	-0.108713
			STG.R_WM	0.00336902	-0.208861					STG.R_WM	0.00667653	-0.165343
			STG.R_GM	0.0161631	-0.097268					STG.R_GM	0.0228748	-0.0844962
		Set_2	Total WM	0.798609	-0.00933914				Set_2	Total WM	0.0712374	-0.0684358
			FL.R_WM	0.497472	-0.0284657					FL.R_WM	0.0306846	-0.0956888
			STG.R_WM	0.786159	-0.0185972					STG.R_WM	0.0241304	-0.159146
			STG.R_GM	0.185898	-0.0571455					STG.R_GM	0.0468119	-0.080094
	PRS_0.01	Set_1	Total WM	0.0161014	-0.0941596			PRS_0.01	Set_1	Total WM	0.0818139	-0.0601923
			FL.R_WM	0.00350683	-0.13262					FL.R_WM	0.0183193	-0.0924977
			STG.R_WM	0.0029014	-0.213527					STG.R_WM	0.00576639	-0.176146
			STG.R_GM	0.0113877	-0.102909					STG.R_GM	0.054496	-0.0750167
		Set_2	Total WM	0.649732	-0.0169967				Set_2	Total WM	0.0733058	-0.0738482
			FL.R_WM	0.455182	-0.0320415					FL.R_WM	0.0573238	-0.0916765
			STG.R_WM	0.851157	-0.0131582					STG.R_WM	0.0291978	-0.167388
			STG.R_GM	0.611682	-0.0225222					STG.R_GM	0.117486	-0.0687637
	PRS_0.05	Set_1	Total WM	0.0111398	-0.0989866			PRS_0.05	Set_1	Total WM	0.233668	-0.0448427
			FL.R_WM	0.000850659	-0.150265					FL.R_WM	0.0734352	-0.0765283
			STG.R_WM	0.00942062	-0.186923					STG.R_WM	0.00959954	-0.179615
			STG.R_GM	0.0556968	-0.0782577					STG.R_GM	0.106907	-0.0683957
		Set_2	Total WM	0.690269	-0.0149972				Set_2	Total WM	0.0466021	-0.0907535
			FL.R_WM	0.403062	-0.0360573					FL.R_WM	0.0123711	-0.132901
			STG.R_WM	0.423802	-0.0563032					STG.R_WM	0.0164523	-0.203532
			STG.R_GM	0.57729	-0.024857					STG.R_GM	0.188873	-0.0640365
	PRS_0.1	Set_1	Total WM	0.0187785	-0.0923367			PRS_0.1	Set_1	Total WM	0.599958	-0.0205971
			FL.R_WM	0.00118934	-0.147007					FL.R_WM	0.213053	-0.0555849
			STG.R_WM	0.0160133	-0.17473					STG.R_WM	0.0207578	-0.167341
			STG.R_GM	0.078192	-0.0725143					STG.R_GM	0.167714	-0.0609855
		Set_2	Total WM	0.938069	-0.00298228				Set_2	Total WM	0.0369313	-0.0981551
			FL.R_WM	0.577642	-0.0245046					FL.R_WM	0.00713213	-0.147271
			STG.R_WM	0.386254	-0.0621599					STG.R_WM	0.0202437	-0.20353
			STG.R_GM	0.543282	-0.0276332					STG.R_GM	0.20152	-0.0642741
	PRS_0.5	Set_1	Total WM	0.0262537	-0.0871547			PRS_0.5	Set_1	Total WM	0.958665	0.00213756
			FL.R_WM	0.00299925	-0.134723					FL.R_WM	0.730486	-0.0161888
			STG.R_WM	0.0382987	-0.150356					STG.R_WM	0.0808267	-0.133261
			STG.R_GM	0.128497	-0.0624938					STG.R_GM	0.224887	-0.0563599
		Set_2	Total WM	0.726028	0.0132775				Set_2	Total WM	0.0520431	-0.101976
			FL.R_WM	0.949382	0.00276095					FL.R_WM	0.00855475	-0.160497
			STG.R_WM	0.572173	-0.0400622					STG.R_WM	0.0630811	-0.182317
			STG.R_GM	0.437372	-0.0348421					STG.R_GM	0.262609	-0.0628752
	PRS_1	Set_1	Total WM	0.0244552	-0.0881925			PRS_1	Set_1	Total WM	0.957296	-0.00219629
			FL.R_WM	0.00317424	-0.133951					FL.R_WM	0.643046	-0.0216553
			STG.R_WM	0.0341345	-0.153657					STG.R_WM	0.0673323	-0.138781
			STG.R_GM	0.123377	-0.0633265					STG.R_GM	0.221306	-0.0564826
		Set_2	Total WM	0.754361	0.0118842				Set_2	Total WM	0.0437192	-0.105536
			FL.R_WM	0.961924	0.0020811					FL.R_WM	0.00812051	-0.161149
			STG.R_WM	0.583689	-0.0389594					STG.R_WM	0.0650102	-0.180576
			STG.R_GM	0.441458	-0.0346137					STG.R_GM	0.245914	-0.0649532
split_2	PRS_1e-08	Set_1	Total WM	0.0557075	-0.0723878		split_2	PRS_1e-08	Set_1	Total WM	0.122308	-0.0481145
			FL.R_WM	0.00814471	-0.113784					FL.R_WM	0.180209	-0.0486115
			STG.R_WM	0.0560596	-0.135895					STG.R_WM	0.269106	-0.0711586
			STG.R_GM	0.073686	-0.0754585					STG.R_GM	0.208411	-0.0455437
		Set_2	Total WM	0.401682	-0.0289431				Set_2	Total WM	0.0551652	-0.0688872
			FL.R_WM	0.599018	-0.0219344					FL.R_WM	0.0134338	-0.0991559
			STG.R_WM	0.0942774	-0.11081					STG.R_WM	0.000521919	-0.209819
			STG.R_GM	0.127421	-0.061498					STG.R_GM	0.0011227	-0.118297
	PRS_1e-07	Set_1	Total WM	0.08417	-0.0655211			PRS_1e-07	Set_1	Total WM	0.0975307	-0.051954
			FL.R_WM	0.0120398	-0.108284					FL.R_WM	0.132075	-0.054994
			STG.R_WM	0.0532111	-0.137609					STG.R_WM	0.167844	-0.0893593
			STG.R_GM	0.0811928	-0.0736743					STG.R_GM	0.179775	-0.0489191
		Set_2	Total WM	0.310994	-0.0348837				Set_2	Total WM	0.0601307	-0.0676584
			FL.R_WM	0.443637	-0.0318823					FL.R_WM	0.0146029	-0.0981383
			STG.R_WM	0.0633137	-0.122582					STG.R_WM	0.00074299	-0.204613
			STG.R_GM	0.0863479	-0.0689724					STG.R_GM	0.000768844	-0.122157
	PRS_1e-06	Set_1	Total WM	0.0614161	-0.0708505			PRS_1e-06	Set_1	Total WM	0.0723634	-0.056379
			FL.R_WM	0.00863914	-0.11304					FL.R_WM	0.0888037	-0.0621667
			STG.R_WM	0.049577	-0.139694					STG.R_WM	0.140492	-0.0956108
			STG.R_GM	0.0685146	-0.0768854					STG.R_GM	0.187902	-0.0481104
		Set_2	Total WM	0.254991	-0.0391468				Set_2	Total WM	0.0639416	-0.0669673
			FL.R_WM	0.34013	-0.0396471					FL.R_WM	0.014781	-0.098371
			STG.R_WM	0.0539021	-0.127095					STG.R_WM	0.00117211	-0.198034
			STG.R_GM	0.0879187	-0.0686027					STG.R_GM	0.000624515	-0.124637
	PRS_1e-05	Set_1	Total WM	0.0764469	-0.0670794			PRS_1e-05	Set_1	Total WM	0.0352653	-0.0659421
			FL.R_WM	0.00810199	-0.113785					FL.R_WM	0.0320981	-0.0780735
			STG.R_WM	0.0656757	-0.130928					STG.R_WM	0.121268	-0.100542
			STG.R_GM	0.0717638	-0.0759096					STG.R_GM	0.170064	-0.0501516
		Set_2	Total WM	0.197818	-0.0443893				Set_2	Total WM	0.0870566	-0.0620807
			FL.R_WM	0.280887	-0.0449342					FL.R_WM	0.0228716	-0.0922153
			STG.R_WM	0.0409734	-0.135029					STG.R_WM	0.00111872	-0.199322
			STG.R_GM	0.0606085	-0.0755557					STG.R_GM	0.000423302	-0.128578
	PRS_0.0001	Set_1	Total WM	0.111746	-0.0607401			PRS_0.0001	Set_1	Total WM	0.0576337	-0.0601348
			FL.R_WM	0.0161943	-0.104401					FL.R_WM	0.0450581	-0.0737912
			STG.R_WM	0.12091	-0.111395					STG.R_WM	0.184719	-0.0870016
			STG.R_GM	0.0821457	-0.0738476					STG.R_GM	0.180889	-0.0493838
		Set_2	Total WM	0.202995	-0.0439886				Set_2	Total WM	0.103504	-0.0592877
			FL.R_WM	0.301043	-0.0432067					FL.R_WM	0.0327087	-0.0869287
			STG.R_WM	0.039302	-0.13646					STG.R_WM	0.00244852	-0.186446
			STG.R_GM	0.0241606	-0.0906254					STG.R_GM	0.000271599	-0.132989
	PRS_0.001	Set_1	Total WM	0.0848162	-0.0660515			PRS_0.001	Set_1	Total WM	0.0936275	-0.0546054
			FL.R_WM	0.00487246	-0.122119					FL.R_WM	0.0233017	-0.0855309
			STG.R_WM	0.0966011	-0.119786					STG.R_WM	0.305556	-0.0690928
			STG.R_GM	0.0608702	-0.0798974					STG.R_GM	0.298846	-0.0394202
		Set_2	Total WM	0.11923	-0.0541078				Set_2	Total WM	0.014989	-0.0880761
			FL.R_WM	0.153089	-0.0599651					FL.R_WM	0.00177047	-0.126005
			STG.R_WM	0.0713484	-0.120571					STG.R_WM	0.000206511	-0.226447
			STG.R_GM	0.0289802	-0.0884856					STG.R_GM	5.12612e-05	-0.147124
	PRS_0.01	Set_1	Total WM	0.096909	-0.0640877			PRS_0.01	Set_1	Total WM	0.182644	-0.0467622
			FL.R_WM	0.016721	-0.105098					FL.R_WM	0.0429134	-0.0822416
			STG.R_WM	0.0668539	-0.132799					STG.R_WM	0.293897	-0.0760784
			STG.R_GM	0.0743745	-0.0766348					STG.R_GM	0.727644	-0.0142343
		Set_2	Total WM	0.15277	-0.0505552				Set_2	Total WM	0.04286	-0.0773691
			FL.R_WM	0.119508	-0.0663929					FL.R_WM	0.0166052	-0.102353
			STG.R_WM	0.0921	-0.114675					STG.R_WM	0.000443365	-0.226006
			STG.R_GM	0.079587	-0.0725717					STG.R_GM	3.45406e-05	-0.157901
	PRS_0.05	Set_1	Total WM	0.0771312	-0.0675812			PRS_0.05	Set_1	Total WM	0.20676	-0.0485737
			FL.R_WM	0.0144907	-0.106383					FL.R_WM	0.0606166	-0.0836398
			STG.R_WM	0.0449765	-0.143764					STG.R_WM	0.0614391	-0.147821
			STG.R_GM	0.134825	-0.0638276					STG.R_GM	0.570261	-0.0254187
		Set_2	Total WM	0.254284	-0.0410185				Set_2	Total WM	0.0705329	-0.0749405
			FL.R_WM	0.0549583	-0.0828498					FL.R_WM	0.00978001	-0.119288
			STG.R_WM	0.0903725	-0.117081					STG.R_WM	0.00283272	-0.209455
			STG.R_GM	0.124368	-0.0647291					STG.R_GM	0.000360945	-0.148623
	PRS_0.1	Set_1	Total WM	0.0895194	-0.0654458			PRS_0.1	Set_1	Total WM	0.242868	-0.0477087
			FL.R_WM	0.0197318	-0.102351					FL.R_WM	0.104163	-0.077023
			STG.R_WM	0.0306657	-0.155875					STG.R_WM	0.0390299	-0.172836
			STG.R_GM	0.159258	-0.0605713					STG.R_GM	0.595898	-0.0252037
		Set_2	Total WM	0.404089	-0.0299851				Set_2	Total WM	0.110646	-0.0677921
			FL.R_WM	0.0705914	-0.0779221					FL.R_WM	0.00763099	-0.126017
			STG.R_WM	0.125965	-0.105649					STG.R_WM	0.00720192	-0.193747
			STG.R_GM	0.123168	-0.0647538					STG.R_GM	0.00113059	-0.139518
	PRS_0.5	Set_1	Total WM	0.151345	-0.0551277			PRS_0.5	Set_1	Total WM	0.427187	-0.0350787
			FL.R_WM	0.0821936	-0.0763834					FL.R_WM	0.326442	-0.0504026
			STG.R_WM	0.0352749	-0.151105					STG.R_WM	0.077329	-0.160109
			STG.R_GM	0.193355	-0.0557162					STG.R_GM	0.428982	-0.0405578
		Set_2	Total WM	0.604561	-0.0186301				Set_2	Total WM	0.17316	-0.0625571
			FL.R_WM	0.0950191	-0.0720328					FL.R_WM	0.00971652	-0.131922
			STG.R_WM	0.347707	-0.0650773					STG.R_WM	0.049112	-0.154174
			STG.R_GM	0.103821	-0.0682682					STG.R_GM	0.0056542	-0.12876
	PRS_1	Set_1	Total WM	0.155483	-0.0546476			PRS_1	Set_1	Total WM	0.386321	-0.0380457
			FL.R_WM	0.0905726	-0.0744953					FL.R_WM	0.330246	-0.0497258
			STG.R_WM	0.037513	-0.149529					STG.R_WM	0.0633059	-0.167253
			STG.R_GM	0.197162	-0.0553142					STG.R_GM	0.386674	-0.0441264
		Set_2	Total WM	0.525483	-0.0228234				Set_2	Total WM	0.159553	-0.0642889
			FL.R_WM	0.0799168	-0.0754684					FL.R_WM	0.00818286	-0.134216
			STG.R_WM	0.313576	-0.0697834					STG.R_WM	0.0554412	-0.149466
			STG.R_GM	0.0932577	-0.0703822					STG.R_GM	0.00686562	-0.125308
split_3	PRS_1e-08	Set_1	Total WM	0.0445482	-0.0728789		split_3	PRS_1e-08	Set_1	Total WM	0.0274422	-0.0691173
			FL.R_WM	0.0227236	-0.097133					FL.R_WM	0.149793	-0.0555527
			STG.R_WM	0.00906461	-0.165666					STG.R_WM	0.0391588	-0.122817
			STG.R_GM	0.33992	-0.0329917					STG.R_GM	0.0128422	-0.0830801
		Set_2	Total WM	0.672293	-0.0163576				Set_2	Total WM	0.141225	-0.0524883
			FL.R_WM	0.496453	-0.0299532					FL.R_WM	0.00458865	-0.108972
			STG.R_WM	0.248463	-0.0866809					STG.R_WM	0.0291396	-0.140759
			STG.R_GM	0.0171276	-0.113372					STG.R_GM	0.174245	-0.0547945
	PRS_1e-07	Set_1	Total WM	0.04938	-0.071605			PRS_1e-07	Set_1	Total WM	0.0240998	-0.0707455
			FL.R_WM	0.0198229	-0.0996547					FL.R_WM	0.141143	-0.0568153
			STG.R_WM	0.00801894	-0.168862					STG.R_WM	0.0372847	-0.12414
			STG.R_GM	0.308826	-0.0353061					STG.R_GM	0.00913762	-0.0870358
		Set_2	Total WM	0.650563	-0.0174672				Set_2	Total WM	0.130198	-0.0541947
			FL.R_WM	0.470684	-0.031679					FL.R_WM	0.00321825	-0.113566
			STG.R_WM	0.173754	-0.101743					STG.R_WM	0.0165246	-0.154971
			STG.R_GM	0.0121552	-0.118734					STG.R_GM	0.151675	-0.0580269
	PRS_1e-06	Set_1	Total WM	0.0383843	-0.0757547			PRS_1e-06	Set_1	Total WM	0.021985	-0.0720866
			FL.R_WM	0.0152234	-0.104233					FL.R_WM	0.122698	-0.0597871
			STG.R_WM	0.00669939	-0.173448					STG.R_WM	0.0330658	-0.127452
			STG.R_GM	0.309593	-0.0354346					STG.R_GM	0.00947944	-0.0869466
		Set_2	Total WM	0.543334	-0.023479				Set_2	Total WM	0.0940132	-0.059911
			FL.R_WM	0.367156	-0.0396618					FL.R_WM	0.00173063	-0.120493
			STG.R_WM	0.142069	-0.109971					STG.R_WM	0.0173853	-0.153809
			STG.R_GM	0.0103893	-0.121523					STG.R_GM	0.123821	-0.0622535
	PRS_1e-05	Set_1	Total WM	0.0589432	-0.0691399			PRS_1e-05	Set_1	Total WM	0.0217926	-0.0727333
			FL.R_WM	0.0201456	-0.0997993					FL.R_WM	0.124697	-0.0599212
			STG.R_WM	0.0106339	-0.163566					STG.R_WM	0.0273363	-0.132863
			STG.R_GM	0.254285	-0.0396792					STG.R_GM	0.00631377	-0.0920774
		Set_2	Total WM	0.43669	-0.0300587				Set_2	Total WM	0.0600011	-0.0671336
			FL.R_WM	0.268025	-0.0487097					FL.R_WM	0.000697959	-0.12984
			STG.R_WM	0.112111	-0.119014					STG.R_WM	0.0150376	-0.157037
			STG.R_GM	0.010331	-0.121736					STG.R_GM	0.109139	-0.0647327
	PRS_0.0001	Set_1	Total WM	0.149783	-0.0533251			PRS_0.0001	Set_1	Total WM	0.0261003	-0.0714841
			FL.R_WM	0.0511088	-0.0847477					FL.R_WM	0.143469	-0.0578515
			STG.R_WM	0.0159151	-0.155792					STG.R_WM	0.0217785	-0.139775
			STG.R_GM	0.161118	-0.0490448					STG.R_GM	0.00492586	-0.0959187
		Set_2	Total WM	0.345438	-0.0365675				Set_2	Total WM	0.121666	-0.05561
			FL.R_WM	0.236428	-0.0522334					FL.R_WM	0.00331214	-0.113628
			STG.R_WM	0.119187	-0.11718					STG.R_WM	0.0685732	-0.118757
			STG.R_GM	0.00418347	-0.135869					STG.R_GM	0.102335	-0.0662648
	PRS_0.001	Set_1	Total WM	0.110689	-0.0592531			PRS_0.001	Set_1	Total WM	0.0165184	-0.0793066
			FL.R_WM	0.043367	-0.0881092					FL.R_WM	0.0448834	-0.0814701
			STG.R_WM	0.00833216	-0.170752					STG.R_WM	0.00977385	-0.161859
			STG.R_GM	0.0465939	-0.0695956					STG.R_GM	0.00359853	-0.102302
		Set_2	Total WM	0.203724	-0.0491247				Set_2	Total WM	0.07435	-0.0645313
			FL.R_WM	0.0383655	-0.0905919					FL.R_WM	0.000645221	-0.132238
			STG.R_WM	0.227668	-0.0908765					STG.R_WM	0.0677239	-0.120098
			STG.R_GM	0.0202144	-0.110888					STG.R_GM	0.0750245	-0.0727314
	PRS_0.01	Set_1	Total WM	0.125693	-0.0574941			PRS_0.01	Set_1	Total WM	0.0364192	-0.0736896
			FL.R_WM	0.041336	-0.0898691					FL.R_WM	0.0716589	-0.0777968
			STG.R_WM	0.0101358	-0.16826					STG.R_WM	0.0264123	-0.148188
			STG.R_GM	0.0467876	-0.0702448					STG.R_GM	0.0134624	-0.0926474
		Set_2	Total WM	0.218939	-0.0473175				Set_2	Total WM	0.121758	-0.0601996
			FL.R_WM	0.0988728	-0.0721709					FL.R_WM	0.0053747	-0.116821
			STG.R_WM	0.239387	-0.0882512					STG.R_WM	0.0393843	-0.145174
			STG.R_GM	0.0776724	-0.0843767					STG.R_GM	0.104068	-0.0713955
	PRS_0.05	Set_1	Total WM	0.110861	-0.0586458			PRS_0.05	Set_1	Total WM	0.0385153	-0.0795143
			FL.R_WM	0.0235066	-0.0975541					FL.R_WM	0.0259869	-0.104502
			STG.R_WM	0.0178528	-0.152345					STG.R_WM	0.00772771	-0.193045
			STG.R_GM	0.110255	-0.0555153					STG.R_GM	0.00817332	-0.107948
		Set_2	Total WM	0.212308	-0.0487377				Set_2	Total WM	0.248468	-0.0489804
			FL.R_WM	0.0436997	-0.0892418					FL.R_WM	0.019782	-0.106978
			STG.R_WM	0.182677	-0.101386					STG.R_WM	0.0527018	-0.148757
			STG.R_GM	0.217482	-0.0601356					STG.R_GM	0.272487	-0.0526257
	PRS_0.1	Set_1	Total WM	0.23308	-0.0440096			PRS_0.1	Set_1	Total WM	0.097801	-0.0663957
			FL.R_WM	0.028311	-0.0945596					FL.R_WM	0.0366717	-0.102147
			STG.R_WM	0.0574745	-0.122875					STG.R_WM	0.0111344	-0.191635
			STG.R_GM	0.216978	-0.0430487					STG.R_GM	0.0194075	-0.0995726
		Set_2	Total WM	0.15771	-0.0557911				Set_2	Total WM	0.348739	-0.0414864
			FL.R_WM	0.0547165	-0.086085					FL.R_WM	0.0453558	-0.0960343
			STG.R_WM	0.0702659	-0.138794					STG.R_WM	0.0663725	-0.147032
			STG.R_GM	0.116286	-0.0772894					STG.R_GM	0.294809	-0.0523722
	PRS_0.5	Set_1	Total WM	0.467615	-0.0267125			PRS_0.5	Set_1	Total WM	0.169415	-0.0588566
			FL.R_WM	0.0693855	-0.0781507					FL.R_WM	0.0617635	-0.0975436
			STG.R_WM	0.263111	-0.0724074					STG.R_WM	0.0595311	-0.152591
			STG.R_GM	0.447983	-0.0263675					STG.R_GM	0.0300122	-0.0987004
		Set_2	Total WM	0.175961	-0.0534372				Set_2	Total WM	0.654031	-0.0215166
			FL.R_WM	0.14025	-0.0663193					FL.R_WM	0.209115	-0.0655977
			STG.R_WM	0.0540658	-0.147454					STG.R_WM	0.179527	-0.116785
			STG.R_GM	0.0607839	-0.0919742					STG.R_GM	0.448275	-0.0410932
	PRS_1	Set_1	Total WM	0.42035	-0.0296305			PRS_1	Set_1	Total WM	0.139585	-0.062754
			FL.R_WM	0.0610205	-0.0805935					FL.R_WM	0.0507345	-0.101167
			STG.R_WM	0.249799	-0.0744635					STG.R_WM	0.0520751	-0.156028
			STG.R_GM	0.433557	-0.0272159					STG.R_GM	0.0281035	-0.0990886
		Set_2	Total WM	0.176785	-0.0534066				Set_2	Total WM	0.62038	-0.0237668
			FL.R_WM	0.15003	-0.0648287					FL.R_WM	0.207173	-0.0658465
			STG.R_WM	0.0517444	-0.149072					STG.R_WM	0.174202	-0.118165
			STG.R_GM	0.0576171	-0.0932293					STG.R_GM	0.456242	-0.0403587
split_4	PRS_1e-08	Set_1	Total WM	0.211508	-0.0450787		split_4	PRS_1e-08	Set_1	Total WM	0.0244017	-0.0676624
			FL.R_WM	0.132227	-0.0597553					FL.R_WM	0.00221917	-0.106394
			STG.R_WM	0.034169	-0.145764					STG.R_WM	0.102294	-0.0857475
			STG.R_GM	0.0169711	-0.0975975					STG.R_GM	0.432092	-0.0237213
		Set_2	Total WM	0.153047	-0.0540982				Set_2	Total WM	0.112435	-0.0622735
			FL.R_WM	0.0712226	-0.0820527					FL.R_WM	0.259935	-0.049028
			STG.R_WM	0.110202	-0.111147					STG.R_WM	0.00459433	-0.20536
			STG.R_GM	0.279035	-0.0457499					STG.R_GM	0.000982432	-0.14442
	PRS_1e-07	Set_1	Total WM	0.211471	-0.0447007			PRS_1e-07	Set_1	Total WM	0.0292513	-0.0657011
			FL.R_WM	0.134567	-0.0588979					FL.R_WM	0.00331164	-0.102495
			STG.R_WM	0.0200362	-0.158308					STG.R_WM	0.124086	-0.0809094
			STG.R_GM	0.0058304	-0.111202					STG.R_GM	0.472289	-0.0217467
		Set_2	Total WM	0.187679	-0.0500455				Set_2	Total WM	0.0827534	-0.0682359
			FL.R_WM	0.0710926	-0.0822936					FL.R_WM	0.155643	-0.061917
			STG.R_WM	0.120134	-0.108457					STG.R_WM	0.00176799	-0.226533
			STG.R_GM	0.385636	-0.036798					STG.R_GM	0.000444178	-0.153996
	PRS_1e-06	Set_1	Total WM	0.156373	-0.0507939			PRS_1e-06	Set_1	Total WM	0.0173827	-0.0715854
			FL.R_WM	0.12139	-0.0611231					FL.R_WM	0.00176956	-0.108896
			STG.R_WM	0.0206879	-0.157976					STG.R_WM	0.100294	-0.086453
			STG.R_GM	0.0069597	-0.109259					STG.R_GM	0.351933	-0.0281591
		Set_2	Total WM	0.157342	-0.0535957				Set_2	Total WM	0.0781127	-0.0693669
			FL.R_WM	0.0461561	-0.0906049					FL.R_WM	0.129034	-0.0662379
			STG.R_WM	0.0850783	-0.119805					STG.R_WM	0.00202946	-0.223988
			STG.R_GM	0.310577	-0.0429131					STG.R_GM	0.000769845	-0.147975
	PRS_1e-05	Set_1	Total WM	0.174568	-0.0489012			PRS_1e-05	Set_1	Total WM	0.0149793	-0.0733187
			FL.R_WM	0.109674	-0.0633888					FL.R_WM	0.00149403	-0.110753
			STG.R_WM	0.0267214	-0.152159					STG.R_WM	0.098493	-0.087073
			STG.R_GM	0.00687994	-0.109915					STG.R_GM	0.331629	-0.0294194
		Set_2	Total WM	0.153501	-0.0539203				Set_2	Total WM	0.0639789	-0.073361
			FL.R_WM	0.0406304	-0.0926819					FL.R_WM	0.0937837	-0.0735268
			STG.R_WM	0.0745979	-0.123587					STG.R_WM	0.00126721	-0.235069
			STG.R_GM	0.295332	-0.0441405					STG.R_GM	0.000406052	-0.156204
	PRS_0.0001	Set_1	Total WM	0.149437	-0.0518412			PRS_0.0001	Set_1	Total WM	0.0298907	-0.06615
			FL.R_WM	0.109547	-0.0633528					FL.R_WM	0.00363728	-0.102601
			STG.R_WM	0.0284987	-0.150333					STG.R_WM	0.139702	-0.0785664
			STG.R_GM	0.00454089	-0.115084					STG.R_GM	0.302118	-0.0315186
		Set_2	Total WM	0.250028	-0.0437087				Set_2	Total WM	0.0685239	-0.0730779
			FL.R_WM	0.0675619	-0.0832616					FL.R_WM	0.102618	-0.0725532
			STG.R_WM	0.134915	-0.104294					STG.R_WM	0.00318866	-0.218574
			STG.R_GM	0.263767	-0.0473023					STG.R_GM	0.000471663	-0.156505
	PRS_0.001	Set_1	Total WM	0.0572994	-0.0682582			PRS_0.001	Set_1	Total WM	0.0649448	-0.0574288
			FL.R_WM	0.0212604	-0.0907533					FL.R_WM	0.00196057	-0.111005
			STG.R_WM	0.0192682	-0.160739					STG.R_WM	0.148306	-0.0783443
			STG.R_GM	0.0111777	-0.103585					STG.R_GM	0.221683	-0.0379866
		Set_2	Total WM	0.200699	-0.0488473				Set_2	Total WM	0.0107469	-0.104069
			FL.R_WM	0.0293247	-0.0994336					FL.R_WM	0.0119301	-0.113533
			STG.R_WM	0.176788	-0.094848					STG.R_WM	0.00132426	-0.242818
			STG.R_GM	0.138473	-0.062895					STG.R_GM	0.000494542	-0.159683
	PRS_0.01	Set_1	Total WM	0.0602506	-0.0681251			PRS_0.01	Set_1	Total WM	0.289493	-0.0344434
			FL.R_WM	0.0534037	-0.0771567					FL.R_WM	0.0364699	-0.0788546
			STG.R_WM	0.0134719	-0.171054					STG.R_WM	0.234195	-0.0671459
			STG.R_GM	0.0134804	-0.101932					STG.R_GM	0.278877	-0.0350274
		Set_2	Total WM	0.257642	-0.0435927				Set_2	Total WM	0.00473879	-0.126144
			FL.R_WM	0.0340541	-0.097534					FL.R_WM	0.00383842	-0.142755
			STG.R_WM	0.225381	-0.0858786					STG.R_WM	0.000695392	-0.280956
			STG.R_GM	0.333562	-0.0415103					STG.R_GM	0.00306323	-0.150118
	PRS_0.05	Set_1	Total WM	0.154625	-0.051297			PRS_0.05	Set_1	Total WM	0.604031	-0.0180092
			FL.R_WM	0.0377441	-0.0820311					FL.R_WM	0.0993359	-0.0664658
			STG.R_WM	0.0135834	-0.16915					STG.R_WM	0.246041	-0.0698044
			STG.R_GM	0.0447178	-0.082435					STG.R_GM	0.419783	-0.0278506
		Set_2	Total WM	0.148764	-0.0559558				Set_2	Total WM	0.00357446	-0.143471
			FL.R_WM	0.0185084	-0.109001					FL.R_WM	0.00112173	-0.17672
			STG.R_WM	0.230865	-0.0855963					STG.R_WM	0.000400922	-0.322947
			STG.R_GM	0.432324	-0.0340216					STG.R_GM	0.0047491	-0.158248
	PRS_0.1	Set_1	Total WM	0.270248	-0.0404656			PRS_0.1	Set_1	Total WM	0.956119	-0.00200999
			FL.R_WM	0.0807003	-0.0703196					FL.R_WM	0.209597	-0.0533272
			STG.R_WM	0.0122451	-0.174384					STG.R_WM	0.345145	-0.0597822
			STG.R_GM	0.0772756	-0.073912					STG.R_GM	0.499306	-0.0245282
		Set_2	Total WM	0.138043	-0.057304				Set_2	Total WM	0.00648006	-0.138275
			FL.R_WM	0.0141079	-0.113147					FL.R_WM	0.00129799	-0.179635
			STG.R_WM	0.20018	-0.0912247					STG.R_WM	0.000631238	-0.321483
			STG.R_GM	0.273632	-0.0472324					STG.R_GM	0.010827	-0.147427
	PRS_0.5	Set_1	Total WM	0.448839	-0.0278382			PRS_0.5	Set_1	Total WM	0.535307	0.0236983
			FL.R_WM	0.218529	-0.0497283					FL.R_WM	0.69696	-0.0173887
			STG.R_WM	0.0168277	-0.166614					STG.R_WM	0.62845	-0.0321405
			STG.R_GM	0.0439572	-0.0840468					STG.R_GM	0.843242	-0.00752642
		Set_2	Total WM	0.172163	-0.0525007				Set_2	Total WM	0.00835737	-0.146645
			FL.R_WM	0.0273088	-0.101474					FL.R_WM	0.0011946	-0.197858
			STG.R_WM	0.441688	-0.0546291					STG.R_WM	0.0048561	-0.292033
			STG.R_GM	0.505692	-0.0286111					STG.R_GM	0.0131866	-0.15696
	PRS_1	Set_1	Total WM	0.409368	-0.0303016			PRS_1	Set_1	Total WM	0.590824	0.0205228
			FL.R_WM	0.209035	-0.0507366					FL.R_WM	0.64439	-0.020573
			STG.R_WM	0.0165323	-0.166972					STG.R_WM	0.600656	-0.0347063
			STG.R_GM	0.0430083	-0.0843785					STG.R_GM	0.862805	-0.0065662
		Set_2	Total WM	0.169377	-0.0529121				Set_2	Total WM	0.00613529	-0.151085
			FL.R_WM	0.0286307	-0.10078					FL.R_WM	0.00104589	-0.198586
			STG.R_WM	0.422292	-0.0570492					STG.R_WM	0.00433905	-0.293462
			STG.R_GM	0.495381	-0.0293462					STG.R_GM	0.0108033	-0.160105
split_5	PRS_1e-08	Set_1	Total WM	0.449947	-0.0319757		split_5	PRS_1e-08	Set_1	Total WM	0.23354	-0.0422724
			FL.R_WM	0.214562	-0.0584606					FL.R_WM	0.332043	-0.0412254
			STG.R_WM	0.0411667	-0.159066					STG.R_WM	0.337743	-0.0651242
			STG.R_GM	0.0264899	-0.0999932					STG.R_GM	0.119781	-0.0608211
		Set_2	Total WM	0.0604889	-0.0643057				Set_2	Total WM	0.0388464	-0.0668901
			FL.R_WM	0.06821	-0.074023					FL.R_WM	0.0049876	-0.0996784
			STG.R_WM	0.267577	-0.0714691					STG.R_WM	0.0010731	-0.187765
			STG.R_GM	0.295465	-0.0428243					STG.R_GM	0.0156553	-0.0876129
	PRS_1e-07	Set_1	Total WM	0.414383	-0.0345605			PRS_1e-07	Set_1	Total WM	0.165268	-0.0489675
			FL.R_WM	0.168425	-0.0648584					FL.R_WM	0.219694	-0.0518698
			STG.R_WM	0.0259483	-0.173248					STG.R_WM	0.208747	-0.0848985
			STG.R_GM	0.0215969	-0.103503					STG.R_GM	0.0771518	-0.0686924
		Set_2	Total WM	0.0808181	-0.0598352				Set_2	Total WM	0.048414	-0.0641986
			FL.R_WM	0.0784577	-0.0714131					FL.R_WM	0.00651381	-0.0970471
			STG.R_WM	0.242448	-0.0752627					STG.R_WM	0.00170632	-0.1811
			STG.R_GM	0.242095	-0.047808					STG.R_GM	0.0178227	-0.0862522
	PRS_1e-06	Set_1	Total WM	0.338942	-0.040226			PRS_1e-06	Set_1	Total WM	0.145721	-0.051369
			FL.R_WM	0.138861	-0.0692337					FL.R_WM	0.172013	-0.057731
			STG.R_WM	0.0167889	-0.184565					STG.R_WM	0.202607	-0.0861313
			STG.R_GM	0.0126564	-0.111392					STG.R_GM	0.114973	-0.0614034
		Set_2	Total WM	0.0617207	-0.0638525				Set_2	Total WM	0.038129	-0.0674119
			FL.R_WM	0.057024	-0.0770052					FL.R_WM	0.00464828	-0.100871
			STG.R_WM	0.240714	-0.0754194					STG.R_WM	0.0015485	-0.18274
			STG.R_GM	0.299787	-0.0423434					STG.R_GM	0.00924706	-0.0945579
	PRS_1e-05	Set_1	Total WM	0.296232	-0.0437729			PRS_1e-05	Set_1	Total WM	0.106297	-0.0572006
			FL.R_WM	0.11471	-0.0734823					FL.R_WM	0.157824	-0.0599312
			STG.R_WM	0.0124367	-0.192005					STG.R_WM	0.116919	-0.106228
			STG.R_GM	0.0110923	-0.113021					STG.R_GM	0.0461364	-0.0777533
		Set_2	Total WM	0.0851428	-0.059448				Set_2	Total WM	0.0366498	-0.0684147
			FL.R_WM	0.0579351	-0.077417					FL.R_WM	0.00223013	-0.109443
			STG.R_WM	0.345028	-0.061325					STG.R_WM	0.00307078	-0.172591
			STG.R_GM	0.297115	-0.0429581					STG.R_GM	0.0173271	-0.0872769
	PRS_0.0001	Set_1	Total WM	0.260221	-0.0471375			PRS_0.0001	Set_1	Total WM	0.122522	-0.0550584
			FL.R_WM	0.1091	-0.0745924					FL.R_WM	0.169353	-0.0586872
			STG.R_WM	0.00972003	-0.198303					STG.R_WM	0.100158	-0.112025
			STG.R_GM	0.00500675	-0.124369					STG.R_GM	0.0183869	-0.0921874
		Set_2	Total WM	0.180112	-0.0466732				Set_2	Total WM	0.0632257	-0.0609759
			FL.R_WM	0.111456	-0.0655108					FL.R_WM	0.00575812	-0.0992557
			STG.R_WM	0.604502	-0.0338702					STG.R_WM	0.0137871	-0.144485
			STG.R_GM	0.291669	-0.0436719					STG.R_GM	0.0419108	-0.0749034
	PRS_0.001	Set_1	Total WM	0.129501	-0.0638748			PRS_0.001	Set_1	Total WM	0.0520532	-0.0696873
			FL.R_WM	0.0234485	-0.105729					FL.R_WM	0.0445452	-0.086174
			STG.R_WM	0.00499926	-0.216557					STG.R_WM	0.0724	-0.123393
			STG.R_GM	0.00329607	-0.131142					STG.R_GM	0.00692585	-0.106155
		Set_2	Total WM	0.134824	-0.0515222				Set_2	Total WM	0.0477323	-0.0668097
			FL.R_WM	0.0642498	-0.075273					FL.R_WM	0.000995738	-0.120948
			STG.R_WM	0.823029	-0.0144973					STG.R_WM	0.00908715	-0.157257
			STG.R_GM	0.320213	-0.0407975					STG.R_GM	0.0632717	-0.0704743
	PRS_0.01	Set_1	Total WM	0.0578887	-0.0801943			PRS_0.01	Set_1	Total WM	0.0592702	-0.0713325
			FL.R_WM	0.0155169	-0.113501					FL.R_WM	0.0630905	-0.0841164
			STG.R_WM	0.0014325	-0.246207					STG.R_WM	0.113961	-0.114579
			STG.R_GM	0.00290819	-0.133727					STG.R_GM	0.0148027	-0.101252
		Set_2	Total WM	0.388836	-0.0298888				Set_2	Total WM	0.154245	-0.0520322
			FL.R_WM	0.1838	-0.054451					FL.R_WM	0.00936347	-0.103802
			STG.R_WM	0.958154	0.0034108					STG.R_WM	0.0051973	-0.181196
			STG.R_GM	0.696761	-0.016073					STG.R_GM	0.177377	-0.0553614
	PRS_0.05	Set_1	Total WM	0.0375226	-0.0894294			PRS_0.05	Set_1	Total WM	0.0494712	-0.0815046
			FL.R_WM	0.00308105	-0.140324					FL.R_WM	0.0561034	-0.0948671
			STG.R_WM	0.00110097	-0.256425					STG.R_WM	0.0748079	-0.141569
			STG.R_GM	0.00549767	-0.127428					STG.R_GM	0.0221003	-0.104532
		Set_2	Total WM	0.469637	-0.0247546				Set_2	Total WM	0.322331	-0.0391376
			FL.R_WM	0.196468	-0.0522139					FL.R_WM	0.0110028	-0.109801
			STG.R_WM	0.915517	-0.0068024					STG.R_WM	0.00471305	-0.197894
			STG.R_GM	0.985809	-0.000723972					STG.R_GM	0.238397	-0.052327
	PRS_0.1	Set_1	Total WM	0.0578048	-0.0835266			PRS_0.1	Set_1	Total WM	0.121478	-0.0666104
			FL.R_WM	0.00327552	-0.142543					FL.R_WM	0.126922	-0.0785646
			STG.R_WM	0.00130377	-0.258417					STG.R_WM	0.0907372	-0.139007
			STG.R_GM	0.0119452	-0.118353					STG.R_GM	0.0211846	-0.108776
		Set_2	Total WM	0.612023	-0.0174413				Set_2	Total WM	0.344638	-0.0389932
			FL.R_WM	0.271825	-0.044641					FL.R_WM	0.0101994	-0.115698
			STG.R_WM	0.860143	-0.01134					STG.R_WM	0.00606912	-0.200642
			STG.R_GM	0.748246	-0.0131094					STG.R_GM	0.332959	-0.0448685
	PRS_0.5	Set_1	Total WM	0.0910428	-0.0747836			PRS_0.5	Set_1	Total WM	0.237972	-0.0533397
			FL.R_WM	0.0163953	-0.117596					FL.R_WM	0.237656	-0.0638628
			STG.R_WM	0.00392768	-0.233762					STG.R_WM	0.219138	-0.106196
			STG.R_GM	0.0272812	-0.104659					STG.R_GM	0.0262989	-0.110046
		Set_2	Total WM	0.877278	-0.00525655				Set_2	Total WM	0.554943	-0.0267578
			FL.R_WM	0.43911	-0.031144					FL.R_WM	0.043016	-0.100522
			STG.R_WM	0.957797	0.0033696					STG.R_WM	0.0358237	-0.169504
			STG.R_GM	0.612096	-0.0204814					STG.R_GM	0.478677	-0.0360556
	PRS_1	Set_1	Total WM	0.0911009	-0.074611			PRS_1	Set_1	Total WM	0.20102	-0.0575469
			FL.R_WM	0.0186897	-0.115052					FL.R_WM	0.203357	-0.0685006
			STG.R_WM	0.00441615	-0.23039					STG.R_WM	0.189777	-0.112839
			STG.R_GM	0.0343042	-0.100236					STG.R_GM	0.0238541	-0.111449
		Set_2	Total WM	0.842388	-0.00677141				Set_2	Total WM	0.514855	-0.0293364
			FL.R_WM	0.432937	-0.031579					FL.R_WM	0.0412445	-0.100765
			STG.R_WM	0.9745	0.00203631					STG.R_WM	0.0333313	-0.170776
			STG.R_GM	0.562336	-0.0234072					STG.R_GM	0.481494	-0.0356094
split_6	PRS_1e-08	Set_1	Total WM	0.0821887	-0.0679807		split_6	PRS_1e-08	Set_1	Total WM	0.204098	-0.0436743
			FL.R_WM	0.110993	-0.0705313					FL.R_WM	0.215729	-0.0495898
			STG.R_WM	0.0160506	-0.178463					STG.R_WM	0.00389827	-0.178134
			STG.R_GM	0.0075838	-0.115731					STG.R_GM	0.0196843	-0.0833567
		Set_2	Total WM	0.243491	-0.0409168				Set_2	Total WM	0.0160558	-0.07953
			FL.R_WM	0.0563233	-0.0780113					FL.R_WM	0.00254491	-0.110086
			STG.R_WM	0.166997	-0.090556					STG.R_WM	0.261459	-0.070333
			STG.R_GM	0.562039	-0.0219332					STG.R_GM	0.12352	-0.0598804
	PRS_1e-07	Set_1	Total WM	0.128971	-0.0594791			PRS_1e-07	Set_1	Total WM	0.136799	-0.0512521
			FL.R_WM	0.150705	-0.0636639					FL.R_WM	0.151236	-0.0575952
			STG.R_WM	0.0163357	-0.177963					STG.R_WM	0.00198386	-0.190935
			STG.R_GM	0.00852217	-0.114062					STG.R_GM	0.0101271	-0.0919464
		Set_2	Total WM	0.193184	-0.0457097				Set_2	Total WM	0.0251699	-0.0742402
			FL.R_WM	0.039033	-0.0844076					FL.R_WM	0.00363704	-0.106459
			STG.R_WM	0.106506	-0.105808					STG.R_WM	0.260146	-0.0706833
			STG.R_GM	0.455928	-0.0282487					STG.R_GM	0.144664	-0.056867
	PRS_1e-06	Set_1	Total WM	0.10256	-0.0639268			PRS_1e-06	Set_1	Total WM	0.153941	-0.049511
			FL.R_WM	0.124317	-0.0680631					FL.R_WM	0.149516	-0.0582812
			STG.R_WM	0.0104035	-0.18956					STG.R_WM	0.00333122	-0.182989
			STG.R_GM	0.00644332	-0.118018					STG.R_GM	0.0139626	-0.0886811
		Set_2	Total WM	0.150883	-0.050396				Set_2	Total WM	0.0158507	-0.0798056
			FL.R_WM	0.0255227	-0.0911428					FL.R_WM	0.00194246	-0.113097
			STG.R_WM	0.10433	-0.106433					STG.R_WM	0.209852	-0.07861
			STG.R_GM	0.43959	-0.0292724					STG.R_GM	0.105571	-0.0629884
	PRS_1e-05	Set_1	Total WM	0.0743766	-0.0695366			PRS_1e-05	Set_1	Total WM	0.0916583	-0.0587743
			FL.R_WM	0.0746718	-0.0785021					FL.R_WM	0.087754	-0.0692757
			STG.R_WM	0.0081543	-0.194855					STG.R_WM	0.000875479	-0.20744
			STG.R_GM	0.00424482	-0.123206					STG.R_GM	0.00579641	-0.0997163
		Set_2	Total WM	0.219496	-0.0430906				Set_2	Total WM	0.0218124	-0.0759647
			FL.R_WM	0.0398728	-0.0839328					FL.R_WM	0.00243257	-0.110733
			STG.R_WM	0.124203	-0.100694					STG.R_WM	0.320494	-0.0623527
			STG.R_GM	0.426177	-0.0300993					STG.R_GM	0.106737	-0.0627784
	PRS_0.0001	Set_1	Total WM	0.0533094	-0.0755171			PRS_0.0001	Set_1	Total WM	0.154963	-0.0499349
			FL.R_WM	0.0464862	-0.0878708					FL.R_WM	0.141428	-0.0601098
			STG.R_WM	0.00934304	-0.192373					STG.R_WM	0.00245255	-0.190691
			STG.R_GM	0.00666347	-0.117655					STG.R_GM	0.00525722	-0.101415
		Set_2	Total WM	0.524374	-0.0226319				Set_2	Total WM	0.0192423	-0.0780882
			FL.R_WM	0.16175	-0.0580667					FL.R_WM	0.00323519	-0.108497
			STG.R_WM	0.254059	-0.0756662					STG.R_WM	0.3729	-0.0563801
			STG.R_GM	0.296513	-0.0398362					STG.R_GM	0.0994476	-0.0645994
	PRS_0.001	Set_1	Total WM	0.0416784	-0.0798877			PRS_0.001	Set_1	Total WM	0.0525602	-0.069528
			FL.R_WM	0.0187974	-0.103765					FL.R_WM	0.0270058	-0.0921485
			STG.R_WM	0.00514497	-0.207476					STG.R_WM	0.000455731	-0.224786
			STG.R_GM	0.00170451	-0.135812					STG.R_GM	0.00262463	-0.111797
		Set_2	Total WM	0.237438	-0.0417761				Set_2	Total WM	0.0202497	-0.0785249
			FL.R_WM	0.037604	-0.0855156					FL.R_WM	0.000929495	-0.12308
			STG.R_WM	0.354563	-0.0613232					STG.R_WM	0.420088	-0.0517291
			STG.R_GM	0.482768	-0.0267521					STG.R_GM	0.0863645	-0.0681276
	PRS_0.01	Set_1	Total WM	0.037426	-0.0830832			PRS_0.01	Set_1	Total WM	0.115092	-0.0597326
			FL.R_WM	0.0109377	-0.114154					FL.R_WM	0.0451586	-0.0881467
			STG.R_WM	0.002118	-0.231084					STG.R_WM	0.00174495	-0.212705
			STG.R_GM	0.00542596	-0.123256					STG.R_GM	0.0127519	-0.0981437
		Set_2	Total WM	0.412928	-0.0294429				Set_2	Total WM	0.0500398	-0.070417
			FL.R_WM	0.162462	-0.0586799					FL.R_WM	0.00758138	-0.105959
			STG.R_WM	0.498945	-0.0455085					STG.R_WM	0.282991	-0.0728653
			STG.R_GM	0.609712	-0.0197619					STG.R_GM	0.174277	-0.0572875
	PRS_0.05	Set_1	Total WM	0.0761581	-0.0701134			PRS_0.05	Set_1	Total WM	0.137555	-0.0601227
			FL.R_WM	0.0218419	-0.101877					FL.R_WM	0.0255732	-0.104649
			STG.R_WM	0.00235169	-0.225906					STG.R_WM	0.00187198	-0.225605
			STG.R_GM	0.0256334	-0.0983707					STG.R_GM	0.0369537	-0.0880992
		Set_2	Total WM	0.285548	-0.0390551				Set_2	Total WM	0.0609025	-0.0756408
			FL.R_WM	0.0535744	-0.0821808					FL.R_WM	0.0081663	-0.117841
			STG.R_WM	0.385721	-0.0593982					STG.R_WM	0.143549	-0.111185
			STG.R_GM	0.645245	-0.0181492					STG.R_GM	0.164797	-0.0657307
	PRS_0.1	Set_1	Total WM	0.0924973	-0.0674012			PRS_0.1	Set_1	Total WM	0.255575	-0.0478258
			FL.R_WM	0.0159135	-0.10829					FL.R_WM	0.0372383	-0.10139
			STG.R_WM	0.00306871	-0.222922					STG.R_WM	0.00535809	-0.210336
			STG.R_GM	0.0296691	-0.0971105					STG.R_GM	0.0946955	-0.0734209
		Set_2	Total WM	0.489503	-0.0255864				Set_2	Total WM	0.0819334	-0.0741281
			FL.R_WM	0.14373	-0.0631694					FL.R_WM	0.0143274	-0.115319
			STG.R_WM	0.316009	-0.0693435					STG.R_WM	0.0823874	-0.139006
			STG.R_GM	0.558563	-0.0232975					STG.R_GM	0.108467	-0.0800004
	PRS_0.5	Set_1	Total WM	0.207878	-0.0503019			PRS_0.5	Set_1	Total WM	0.472553	-0.0321334
			FL.R_WM	0.0606338	-0.0842455					FL.R_WM	0.080875	-0.0904488
			STG.R_WM	0.0234337	-0.171182					STG.R_WM	0.0476002	-0.160148
			STG.R_GM	0.0425204	-0.0901565					STG.R_GM	0.236646	-0.0553621
		Set_2	Total WM	0.69547	-0.0146174				Set_2	Total WM	0.115339	-0.0733055
			FL.R_WM	0.328104	-0.0427144					FL.R_WM	0.0443806	-0.103736
			STG.R_WM	0.343898	-0.0659843					STG.R_WM	0.114887	-0.137835
			STG.R_GM	0.605288	-0.0207467					STG.R_GM	0.0786513	-0.0955389
	PRS_1	Set_1	Total WM	0.178831	-0.0536046			PRS_1	Set_1	Total WM	0.375754	-0.0394161
			FL.R_WM	0.0499701	-0.0878495					FL.R_WM	0.0521063	-0.100015
			STG.R_WM	0.0302842	-0.163648					STG.R_WM	0.0348257	-0.169632
			STG.R_GM	0.0498913	-0.0871243					STG.R_GM	0.194397	-0.0603898
		Set_2	Total WM	0.698033	-0.0145331				Set_2	Total WM	0.113847	-0.0730744
			FL.R_WM	0.367801	-0.0394737					FL.R_WM	0.0591353	-0.0967708
			STG.R_WM	0.281384	-0.0752782					STG.R_WM	0.126477	-0.132678
			STG.R_GM	0.537894	-0.0247979					STG.R_GM	0.0917112	-0.0910082
split_7	PRS_1e-08	Set_1	Total WM	0.18618	-0.0459282		split_7	PRS_1e-08	Set_1	Total WM	0.10285	-0.0597222
			FL.R_WM	0.0450964	-0.0820298					FL.R_WM	0.015656	-0.098109
			STG.R_WM	0.0439504	-0.13565					STG.R_WM	0.00378561	-0.179036
			STG.R_GM	0.0106707	-0.10395					STG.R_GM	0.0126402	-0.0953809
		Set_2	Total WM	0.206771	-0.049271				Set_2	Total WM	0.0526949	-0.0600016
			FL.R_WM	0.172431	-0.0602244					FL.R_WM	0.143743	-0.0544917
			STG.R_WM	0.158457	-0.099093					STG.R_WM	0.195934	-0.0821821
			STG.R_GM	0.489236	-0.0295576					STG.R_GM	0.228908	-0.0434517
	PRS_1e-07	Set_1	Total WM	0.2483	-0.0402052			PRS_1e-07	Set_1	Total WM	0.148213	-0.0533289
			FL.R_WM	0.0454258	-0.0820113					FL.R_WM	0.0207759	-0.0945334
			STG.R_WM	0.0357252	-0.141454					STG.R_WM	0.00621057	-0.17057
			STG.R_GM	0.00695069	-0.109807					STG.R_GM	0.0141622	-0.0944462
		Set_2	Total WM	0.163539	-0.0544099				Set_2	Total WM	0.0265871	-0.0684703
			FL.R_WM	0.135613	-0.0659091					FL.R_WM	0.0927361	-0.062534
			STG.R_WM	0.122139	-0.108674					STG.R_WM	0.110936	-0.101054
			STG.R_GM	0.502597	-0.0287021					STG.R_GM	0.177282	-0.048659
	PRS_1e-06	Set_1	Total WM	0.201666	-0.0444261			PRS_1e-06	Set_1	Total WM	0.158412	-0.0523449
			FL.R_WM	0.0265365	-0.0907008					FL.R_WM	0.0171819	-0.097941
			STG.R_WM	0.043896	-0.135845					STG.R_WM	0.00682079	-0.16971
			STG.R_GM	0.00725312	-0.109242					STG.R_GM	0.0155597	-0.093727
		Set_2	Total WM	0.114229	-0.0613016				Set_2	Total WM	0.0128473	-0.0765663
			FL.R_WM	0.121598	-0.0680203					FL.R_WM	0.055886	-0.070949
			STG.R_WM	0.0716953	-0.125736					STG.R_WM	0.0917285	-0.106773
			STG.R_GM	0.427686	-0.0337815					STG.R_GM	0.146224	-0.0523383
	PRS_1e-05	Set_1	Total WM	0.197403	-0.0448215			PRS_1e-05	Set_1	Total WM	0.17634	-0.0504566
			FL.R_WM	0.0225163	-0.0931671					FL.R_WM	0.0180152	-0.0977411
			STG.R_WM	0.0462086	-0.134347					STG.R_WM	0.0103671	-0.161882
			STG.R_GM	0.00687734	-0.109876					STG.R_GM	0.0187728	-0.0915847
		Set_2	Total WM	0.10558	-0.0628674				Set_2	Total WM	0.00718726	-0.0828259
			FL.R_WM	0.102105	-0.0718614					FL.R_WM	0.0307649	-0.0802615
			STG.R_WM	0.0625998	-0.130073					STG.R_WM	0.0530693	-0.122662
			STG.R_GM	0.367151	-0.0384374					STG.R_GM	0.0931483	-0.060596
	PRS_0.0001	Set_1	Total WM	0.23107	-0.0418647			PRS_0.0001	Set_1	Total WM	0.26982	-0.0418126
			FL.R_WM	0.0350386	-0.0866556					FL.R_WM	0.0359211	-0.088132
			STG.R_WM	0.0416652	-0.137849					STG.R_WM	0.0413565	-0.131313
			STG.R_GM	0.00206686	-0.125097					STG.R_GM	0.0249841	-0.0886852
		Set_2	Total WM	0.137588	-0.0574739				Set_2	Total WM	0.00748664	-0.0832853
			FL.R_WM	0.144433	-0.0639501					FL.R_WM	0.0347209	-0.0793198
			STG.R_WM	0.115279	-0.109789					STG.R_WM	0.0446623	-0.128582
			STG.R_GM	0.431355	-0.0333992					STG.R_GM	0.0635734	-0.0675684
	PRS_0.001	Set_1	Total WM	0.162033	-0.0490163			PRS_0.001	Set_1	Total WM	0.234933	-0.045458
			FL.R_WM	0.014708	-0.100306					FL.R_WM	0.0277691	-0.0933268
			STG.R_WM	0.019535	-0.158154					STG.R_WM	0.0252603	-0.145269
			STG.R_GM	0.000648901	-0.138294					STG.R_GM	0.0120759	-0.100066
		Set_2	Total WM	0.058325	-0.0732708				Set_2	Total WM	0.00128519	-0.102596
			FL.R_WM	0.0346179	-0.0923302					FL.R_WM	0.00120628	-0.123714
			STG.R_WM	0.170708	-0.0959855					STG.R_WM	0.025207	-0.147373
			STG.R_GM	0.536928	-0.0263163					STG.R_GM	0.0775705	-0.0662764
	PRS_0.01	Set_1	Total WM	0.163213	-0.049476			PRS_0.01	Set_1	Total WM	0.481622	-0.0282513
			FL.R_WM	0.0153385	-0.100916					FL.R_WM	0.0677758	-0.0813592
			STG.R_WM	0.0055706	-0.188913					STG.R_WM	0.0787137	-0.120002
			STG.R_GM	0.00126824	-0.132726					STG.R_GM	0.0888456	-0.071537
		Set_2	Total WM	0.0859923	-0.0681321				Set_2	Total WM	0.00128726	-0.110369
			FL.R_WM	0.0769568	-0.0793952					FL.R_WM	0.00430729	-0.117949
			STG.R_WM	0.314964	-0.0722361					STG.R_WM	0.00825515	-0.186352
			STG.R_GM	0.858083	-0.00780846					STG.R_GM	0.0557556	-0.0771974
	PRS_0.05	Set_1	Total WM	0.203118	-0.0457257			PRS_0.05	Set_1	Total WM	0.787716	-0.0117504
			FL.R_WM	0.0110027	-0.106907					FL.R_WM	0.165522	-0.0672826
			STG.R_WM	0.00278419	-0.205498					STG.R_WM	0.0939654	-0.124213
			STG.R_GM	0.00364438	-0.12174					STG.R_GM	0.0568752	-0.0868063
		Set_2	Total WM	0.049385	-0.0770459				Set_2	Total WM	0.000967642	-0.12459
			FL.R_WM	0.025834	-0.0986023					FL.R_WM	0.00111057	-0.14775
			STG.R_WM	0.276138	-0.0774935					STG.R_WM	0.0031419	-0.228854
			STG.R_GM	0.993965	0.000327132					STG.R_GM	0.125189	-0.068403
	PRS_0.1	Set_1	Total WM	0.211744	-0.0460648			PRS_0.1	Set_1	Total WM	0.862228	0.00794698
			FL.R_WM	0.00487643	-0.12104					FL.R_WM	0.367865	-0.0459546
			STG.R_WM	0.00353279	-0.206007					STG.R_WM	0.103376	-0.126791
			STG.R_GM	0.00639194	-0.117532					STG.R_GM	0.0481234	-0.0944762
		Set_2	Total WM	0.0858245	-0.0687481				Set_2	Total WM	0.00100754	-0.128645
			FL.R_WM	0.0573669	-0.085932					FL.R_WM	0.00059256	-0.16084
			STG.R_WM	0.244132	-0.0843633					STG.R_WM	0.00335425	-0.235515
			STG.R_GM	0.964125	-0.00198099					STG.R_GM	0.175278	-0.0627083
	PRS_0.5	Set_1	Total WM	0.260508	-0.041809			PRS_0.5	Set_1	Total WM	0.493968	0.0339295
			FL.R_WM	0.00946887	-0.112643					FL.R_WM	0.784891	-0.0151267
			STG.R_WM	0.0189792	-0.16808					STG.R_WM	0.350627	-0.0790818
			STG.R_GM	0.0184255	-0.102757					STG.R_GM	0.105595	-0.0841104
		Set_2	Total WM	0.181648	-0.0536244				Set_2	Total WM	0.00142346	-0.134286
			FL.R_WM	0.180975	-0.0607843					FL.R_WM	0.0011296	-0.164257
			STG.R_WM	0.214488	-0.0898762					STG.R_WM	0.00868889	-0.22724
			STG.R_GM	0.690494	-0.0175317					STG.R_GM	0.182364	-0.0663083
	PRS_1	Set_1	Total WM	0.230268	-0.044566			PRS_1	Set_1	Total WM	0.558731	0.0288604
			FL.R_WM	0.00996039	-0.111938					FL.R_WM	0.717428	-0.0199485
			STG.R_WM	0.0208689	-0.165641					STG.R_WM	0.377987	-0.0743194
			STG.R_GM	0.0218818	-0.100045					STG.R_GM	0.1088	-0.0829176
		Set_2	Total WM	0.180332	-0.053769				Set_2	Total WM	0.00124082	-0.135244
			FL.R_WM	0.175816	-0.0614857					FL.R_WM	0.00119656	-0.162707
			STG.R_WM	0.195446	-0.0936755					STG.R_WM	0.00614003	-0.235886
			STG.R_GM	0.637861	-0.0207145					STG.R_GM	0.164025	-0.0688551
split_8	PRS_1e-08	Set_1	Total WM	0.0110231	-0.0962222		split_8	PRS_1e-08	Set_1	Total WM	0.144543	-0.0531414
			FL.R_WM	0.0162064	-0.108549					FL.R_WM	0.037885	-0.0841345
			STG.R_WM	0.00188097	-0.205003					STG.R_WM	0.00469991	-0.193034
			STG.R_GM	0.0543776	-0.0722569					STG.R_GM	0.00511923	-0.107622
		Set_2	Total WM	0.743937	-0.0115599				Set_2	Total WM	0.038313	-0.066313
			FL.R_WM	0.313511	-0.0400117					FL.R_WM	0.0804018	-0.0652353
			STG.R_WM	0.503937	-0.0462315					STG.R_WM	0.0530436	-0.111406
			STG.R_GM	0.183067	-0.0591158					STG.R_GM	0.176594	-0.0489612
	PRS_1e-07	Set_1	Total WM	0.013304	-0.0935048			PRS_1e-07	Set_1	Total WM	0.126308	-0.0558897
			FL.R_WM	0.0133931	-0.111222					FL.R_WM	0.0255611	-0.0907336
			STG.R_WM	0.00144628	-0.209166					STG.R_WM	0.00330359	-0.201184
			STG.R_GM	0.0524305	-0.0726158					STG.R_GM	0.00337549	-0.112982
		Set_2	Total WM	0.718688	-0.0127773				Set_2	Total WM	0.0372039	-0.0669092
			FL.R_WM	0.306386	-0.0406982					FL.R_WM	0.0758288	-0.0664482
			STG.R_WM	0.439229	-0.0536134					STG.R_WM	0.0375406	-0.120016
			STG.R_GM	0.157942	-0.062809					STG.R_GM	0.156066	-0.0515406
	PRS_1e-06	Set_1	Total WM	0.00840279	-0.0991477			PRS_1e-06	Set_1	Total WM	0.139896	-0.0543499
			FL.R_WM	0.00785909	-0.11902					FL.R_WM	0.0334433	-0.0870948
			STG.R_WM	0.00137915	-0.209633					STG.R_WM	0.00437249	-0.196694
			STG.R_GM	0.0555134	-0.0715759					STG.R_GM	0.00416896	-0.11127
		Set_2	Total WM	0.671951	-0.0150141				Set_2	Total WM	0.0185051	-0.0753681
			FL.R_WM	0.290482	-0.0420378					FL.R_WM	0.0303378	-0.0807065
			STG.R_WM	0.389612	-0.0595886					STG.R_WM	0.0264117	-0.127814
			STG.R_GM	0.13282	-0.0667891					STG.R_GM	0.126752	-0.0553921
	PRS_1e-05	Set_1	Total WM	0.0102954	-0.0965061			PRS_1e-05	Set_1	Total WM	0.114135	-0.0584473
			FL.R_WM	0.00738237	-0.119786					FL.R_WM	0.0286538	-0.0900539
			STG.R_WM	0.0015194	-0.207653					STG.R_WM	0.00188143	-0.215001
			STG.R_GM	0.0429456	-0.0754909					STG.R_GM	0.00177119	-0.121671
		Set_2	Total WM	0.689146	-0.0141925				Set_2	Total WM	0.0133884	-0.0793887
			FL.R_WM	0.282215	-0.0427889					FL.R_WM	0.0196955	-0.0871481
			STG.R_WM	0.405803	-0.0576239					STG.R_WM	0.0320784	-0.124023
			STG.R_GM	0.139842	-0.0656596					STG.R_GM	0.124823	-0.0559137
	PRS_0.0001	Set_1	Total WM	0.0144052	-0.0924173			PRS_0.0001	Set_1	Total WM	0.0879628	-0.0637169
			FL.R_WM	0.0139328	-0.110553					FL.R_WM	0.0254505	-0.0928668
			STG.R_WM	0.00361526	-0.191839					STG.R_WM	0.00185523	-0.217497
			STG.R_GM	0.0348267	-0.0788271					STG.R_GM	0.0011799	-0.127347
		Set_2	Total WM	0.830135	-0.00764802				Set_2	Total WM	0.0344822	-0.0687429
			FL.R_WM	0.365129	-0.03623					FL.R_WM	0.0445859	-0.0759847
			STG.R_WM	0.420127	-0.0561415					STG.R_WM	0.0827451	-0.101668
			STG.R_GM	0.0947092	-0.074532					STG.R_GM	0.122183	-0.0568313
	PRS_0.001	Set_1	Total WM	0.00820137	-0.0994587			PRS_0.001	Set_1	Total WM	0.0995465	-0.0632243
			FL.R_WM	0.0033295	-0.130925					FL.R_WM	0.00762739	-0.113423
			STG.R_WM	0.00630521	-0.180332					STG.R_WM	0.00151535	-0.22755
			STG.R_GM	0.0627984	-0.0695961					STG.R_GM	0.000987171	-0.132791
		Set_2	Total WM	0.723959	-0.0127121				Set_2	Total WM	0.011293	-0.0835999
			FL.R_WM	0.242733	-0.0471256					FL.R_WM	0.011789	-0.0966229
			STG.R_WM	0.496592	-0.0478336					STG.R_WM	0.0488318	-0.117435
			STG.R_GM	0.0678684	-0.0821219					STG.R_GM	0.0816729	-0.0651509
	PRS_0.01	Set_1	Total WM	0.0197147	-0.0899323			PRS_0.01	Set_1	Total WM	0.151019	-0.059293
			FL.R_WM	0.0104128	-0.117287					FL.R_WM	0.0220591	-0.104961
			STG.R_WM	0.00312115	-0.198551					STG.R_WM	0.0027019	-0.231702
			STG.R_GM	0.129812	-0.0580313					STG.R_GM	0.00299241	-0.129099
		Set_2	Total WM	0.648029	-0.016524				Set_2	Total WM	0.0325853	-0.0744472
			FL.R_WM	0.271718	-0.0446179					FL.R_WM	0.0331179	-0.0862881
			STG.R_WM	0.567347	-0.0404926					STG.R_WM	0.0600099	-0.117975
			STG.R_GM	0.10439	-0.0736023					STG.R_GM	0.199472	-0.0506358
	PRS_0.05	Set_1	Total WM	0.0620705	-0.0730139			PRS_0.05	Set_1	Total WM	0.176992	-0.0595119
			FL.R_WM	0.0157569	-0.111795					FL.R_WM	0.0214737	-0.112479
			STG.R_WM	0.0274871	-0.151025					STG.R_WM	0.000943926	-0.271406
			STG.R_GM	0.641731	-0.0180913					STG.R_GM	0.0076813	-0.124147
		Set_2	Total WM	0.370315	-0.0326444				Set_2	Total WM	0.0625643	-0.0723954
			FL.R_WM	0.0892438	-0.0692474					FL.R_WM	0.0303907	-0.0975882
			STG.R_WM	0.187514	-0.0937265					STG.R_WM	0.0702727	-0.126492
			STG.R_GM	0.0399104	-0.0935024					STG.R_GM	0.281658	-0.0473545
	PRS_0.1	Set_1	Total WM	0.124466	-0.0614272			PRS_0.1	Set_1	Total WM	0.140387	-0.0670906
			FL.R_WM	0.029681	-0.102858					FL.R_WM	0.0209485	-0.116664
			STG.R_WM	0.071952	-0.126121					STG.R_WM	0.000568549	-0.291633
			STG.R_GM	0.719917	-0.0142062					STG.R_GM	0.0137657	-0.118778
		Set_2	Total WM	0.337786	-0.0351578				Set_2	Total WM	0.244264	-0.0477108
			FL.R_WM	0.0868228	-0.07025					FL.R_WM	0.0773296	-0.0838261
			STG.R_WM	0.0633567	-0.132349					STG.R_WM	0.142596	-0.107766
			STG.R_GM	0.0201426	-0.106144					STG.R_GM	0.293496	-0.0484896
	PRS_0.5	Set_1	Total WM	0.223236	-0.0488937			PRS_0.5	Set_1	Total WM	0.179876	-0.0668416
			FL.R_WM	0.0797425	-0.0833913					FL.R_WM	0.0235995	-0.125223
			STG.R_WM	0.149444	-0.101513					STG.R_WM	0.00291883	-0.277391
			STG.R_GM	0.848809	-0.00756725					STG.R_GM	0.0394814	-0.109082
		Set_2	Total WM	0.465644	-0.0267738				Set_2	Total WM	0.624581	-0.021094
			FL.R_WM	0.203144	-0.0523642					FL.R_WM	0.330894	-0.0486497
			STG.R_WM	0.107381	-0.114972					STG.R_WM	0.401338	-0.0649358
			STG.R_GM	0.0147995	-0.111119					STG.R_GM	0.26387	-0.054109
	PRS_1	Set_1	Total WM	0.230326	-0.0482696			PRS_1	Set_1	Total WM	0.155742	-0.0706025
			FL.R_WM	0.0897203	-0.080986					FL.R_WM	0.0202248	-0.128182
			STG.R_WM	0.159392	-0.0993464					STG.R_WM	0.00277368	-0.278342
			STG.R_GM	0.868811	-0.00657147					STG.R_GM	0.0425901	-0.107274
		Set_2	Total WM	0.409401	-0.030279				Set_2	Total WM	0.553504	-0.0252855
			FL.R_WM	0.178106	-0.0554113					FL.R_WM	0.302812	-0.0510422
			STG.R_WM	0.0949082	-0.119262					STG.R_WM	0.362248	-0.0697903
			STG.R_GM	0.0134643	-0.112685					STG.R_GM	0.233153	-0.0571569
split_9	PRS_1e-08	Set_1	Total WM	0.154846	-0.0511193		split_9	PRS_1e-08	Set_1	Total WM	0.10134	-0.0588635
			FL.R_WM	0.0506199	-0.0798141					FL.R_WM	0.0433024	-0.0756217
			STG.R_WM	0.0139603	-0.162788					STG.R_WM	0.00295095	-0.178401
			STG.R_GM	0.0127478	-0.101075					STG.R_GM	0.00115588	-0.117637
		Set_2	Total WM	0.210444	-0.0464045				Set_2	Total WM	0.0525066	-0.0607724
			FL.R_WM	0.194517	-0.0588534					FL.R_WM	0.0566325	-0.0733924
			STG.R_WM	0.305785	-0.0744413					STG.R_WM	0.297612	-0.0673573
			STG.R_GM	0.617663	-0.0206625					STG.R_GM	0.700392	-0.0140215
	PRS_1e-07	Set_1	Total WM	0.198758	-0.0461458			PRS_1e-07	Set_1	Total WM	0.110387	-0.0575377
			FL.R_WM	0.0528187	-0.0789495					FL.R_WM	0.0361178	-0.0785942
			STG.R_WM	0.0136264	-0.16307					STG.R_WM	0.00251393	-0.181739
			STG.R_GM	0.0146381	-0.0989631					STG.R_GM	0.00109862	-0.118473
		Set_2	Total WM	0.155712	-0.052713				Set_2	Total WM	0.0390309	-0.0646444
			FL.R_WM	0.151069	-0.065281					FL.R_WM	0.0513445	-0.0750306
			STG.R_WM	0.206169	-0.0920576					STG.R_WM	0.237473	-0.0763751
			STG.R_GM	0.492605	-0.0284794					STG.R_GM	0.611524	-0.0185104
	PRS_1e-06	Set_1	Total WM	0.125724	-0.0548779			PRS_1e-06	Set_1	Total WM	0.0849136	-0.0622263
			FL.R_WM	0.0308279	-0.0878189					FL.R_WM	0.0225637	-0.0856497
			STG.R_WM	0.0110864	-0.167724					STG.R_WM	0.00245917	-0.182678
			STG.R_GM	0.0133526	-0.100253					STG.R_GM	0.00115264	-0.118359
		Set_2	Total WM	0.172374	-0.0507252				Set_2	Total WM	0.0354009	-0.0657903
			FL.R_WM	0.152031	-0.0651743					FL.R_WM	0.0465117	-0.0765328
			STG.R_WM	0.169829	-0.0999582					STG.R_WM	0.219874	-0.0792043
			STG.R_GM	0.409382	-0.0342454					STG.R_GM	0.539176	-0.0223466
	PRS_1e-05	Set_1	Total WM	0.118912	-0.0561221			PRS_1e-05	Set_1	Total WM	0.0750487	-0.0645163
			FL.R_WM	0.0328967	-0.0871737					FL.R_WM	0.0279908	-0.0829046
			STG.R_WM	0.0134027	-0.164164					STG.R_WM	0.00146092	-0.192319
			STG.R_GM	0.0169324	-0.0973025					STG.R_GM	0.00124003	-0.118088
		Set_2	Total WM	0.187277	-0.0489528				Set_2	Total WM	0.0321234	-0.0673284
			FL.R_WM	0.122266	-0.0701349					FL.R_WM	0.0277007	-0.0849043
			STG.R_WM	0.142433	-0.106555					STG.R_WM	0.231929	-0.0775753
			STG.R_GM	0.313698	-0.0417158					STG.R_GM	0.398568	-0.030854
	PRS_0.0001	Set_1	Total WM	0.273342	-0.0397727			PRS_0.0001	Set_1	Total WM	0.078597	-0.064482
			FL.R_WM	0.117503	-0.0646782					FL.R_WM	0.0253357	-0.0853001
			STG.R_WM	0.0266518	-0.148435					STG.R_WM	0.0037904	-0.17761
			STG.R_GM	0.0186618	-0.0964118					STG.R_GM	0.00370403	-0.107791
		Set_2	Total WM	0.124351	-0.0571228				Set_2	Total WM	0.0828186	-0.0554178
			FL.R_WM	0.0718602	-0.0817498					FL.R_WM	0.0918589	-0.0661652
			STG.R_WM	0.153653	-0.103982					STG.R_WM	0.283485	-0.0705787
			STG.R_GM	0.191866	-0.054098					STG.R_GM	0.208137	-0.0465369
	PRS_0.001	Set_1	Total WM	0.25089	-0.0420073			PRS_0.001	Set_1	Total WM	0.040994	-0.0765236
			FL.R_WM	0.076408	-0.0736598					FL.R_WM	0.00266961	-0.116289
			STG.R_WM	0.0324716	-0.144478					STG.R_WM	0.0014367	-0.199425
			STG.R_GM	0.0301307	-0.0897794					STG.R_GM	0.00206695	-0.116862
		Set_2	Total WM	0.0510268	-0.0721789				Set_2	Total WM	0.0565998	-0.0618386
			FL.R_WM	0.0140763	-0.110583					FL.R_WM	0.0450192	-0.0797882
			STG.R_WM	0.143964	-0.106354					STG.R_WM	0.2299	-0.0802725
			STG.R_GM	0.0990385	-0.068122					STG.R_GM	0.178203	-0.0505791
	PRS_0.01	Set_1	Total WM	0.14391	-0.0536415			PRS_0.01	Set_1	Total WM	0.0785936	-0.0697037
			FL.R_WM	0.0380982	-0.0864142					FL.R_WM	0.0114134	-0.103999
			STG.R_WM	0.0414082	-0.138687					STG.R_WM	0.00209234	-0.203572
			STG.R_GM	0.0564405	-0.0796405					STG.R_GM	0.00566893	-0.111241
		Set_2	Total WM	0.110544	-0.0600366				Set_2	Total WM	0.0882273	-0.0586784
			FL.R_WM	0.066029	-0.0845111					FL.R_WM	0.0626516	-0.0786006
			STG.R_WM	0.120697	-0.114419					STG.R_WM	0.214552	-0.0878971
			STG.R_GM	0.255232	-0.0478094					STG.R_GM	0.364911	-0.0361387
	PRS_0.05	Set_1	Total WM	0.157592	-0.0521077			PRS_0.05	Set_1	Total WM	0.127138	-0.0661882
			FL.R_WM	0.0196564	-0.0973164					FL.R_WM	0.00832199	-0.118432
			STG.R_WM	0.0358685	-0.143198					STG.R_WM	0.00290206	-0.21564
			STG.R_GM	0.102484	-0.0686326					STG.R_GM	0.01967	-0.103012
		Set_2	Total WM	0.046806	-0.0747939				Set_2	Total WM	0.115481	-0.0593849
			FL.R_WM	0.0278562	-0.101095					FL.R_WM	0.0904347	-0.0783851
			STG.R_WM	0.064731	-0.136328					STG.R_WM	0.121188	-0.119979
			STG.R_GM	0.361831	-0.0385069					STG.R_GM	0.273362	-0.0478076
	PRS_0.1	Set_1	Total WM	0.21249	-0.0467337			PRS_0.1	Set_1	Total WM	0.22273	-0.0559709
			FL.R_WM	0.040469	-0.0870777					FL.R_WM	0.0136228	-0.117155
			STG.R_WM	0.055919	-0.13273					STG.R_WM	0.00785491	-0.204065
			STG.R_GM	0.174446	-0.0580869					STG.R_GM	0.0230634	-0.106044
		Set_2	Total WM	0.0467107	-0.0752378				Set_2	Total WM	0.207626	-0.0491361
			FL.R_WM	0.0194243	-0.107852					FL.R_WM	0.189472	-0.0628185
			STG.R_WM	0.040357	-0.151826					STG.R_WM	0.102073	-0.130488
			STG.R_GM	0.306542	-0.0433915					STG.R_GM	0.36334	-0.0409604
	PRS_0.5	Set_1	Total WM	0.33877	-0.0356614			PRS_0.5	Set_1	Total WM	0.418846	-0.0399149
			FL.R_WM	0.0879578	-0.0722418					FL.R_WM	0.0620123	-0.0956802
			STG.R_WM	0.164754	-0.0962074					STG.R_WM	0.0410934	-0.169395
			STG.R_GM	0.243795	-0.04956					STG.R_GM	0.0261788	-0.111461
		Set_2	Total WM	0.0588238	-0.0720208				Set_2	Total WM	0.339946	-0.0399309
			FL.R_WM	0.0517816	-0.0907383					FL.R_WM	0.301321	-0.0530992
			STG.R_WM	0.0519941	-0.145019					STG.R_WM	0.258997	-0.0968276
			STG.R_GM	0.292011	-0.0450028					STG.R_GM	0.597036	-0.0255566
	PRS_1	Set_1	Total WM	0.294596	-0.0391272			PRS_1	Set_1	Total WM	0.340707	-0.0467021
			FL.R_WM	0.0690441	-0.0770431					FL.R_WM	0.0491129	-0.100122
			STG.R_WM	0.161845	-0.0970513					STG.R_WM	0.03417	-0.174364
			STG.R_GM	0.240087	-0.0500437					STG.R_GM	0.0252384	-0.111408
		Set_2	Total WM	0.0683501	-0.069357				Set_2	Total WM	0.330773	-0.0405647
			FL.R_WM	0.0669533	-0.0853646					FL.R_WM	0.301507	-0.0529115
			STG.R_WM	0.0537944	-0.143608					STG.R_WM	0.250373	-0.0982806
			STG.R_GM	0.296345	-0.0444988					STG.R_GM	0.583902	-0.0263917
split_10	PRS_1e-08	Set_1	Total WM	0.457694	-0.0229189		split_10	PRS_1e-08	Set_1	Total WM	0.324435	-0.0336122
			FL.R_WM	0.0775999	-0.0650174					FL.R_WM	0.129155	-0.0555518
			STG.R_WM	0.0801359	-0.106399					STG.R_WM	0.0816496	-0.1106
			STG.R_GM	0.417983	-0.0327748					STG.R_GM	0.0121674	-0.0972935
		Set_2	Total WM	0.0399364	-0.0941623				Set_2	Total WM	0.0117214	-0.0846504
			FL.R_WM	0.0799746	-0.09052					FL.R_WM	0.0193546	-0.0939987
			STG.R_WM	0.0244896	-0.173842					STG.R_WM	0.0107172	-0.156466
			STG.R_GM	0.0149592	-0.103018					STG.R_GM	0.144678	-0.0507727
	PRS_1e-07	Set_1	Total WM	0.516194	-0.0200973			PRS_1e-07	Set_1	Total WM	0.36813	-0.0307673
			FL.R_WM	0.108744	-0.0593352					FL.R_WM	0.139647	-0.0541907
			STG.R_WM	0.0680804	-0.111157					STG.R_WM	0.0937243	-0.106715
			STG.R_GM	0.432293	-0.0318671					STG.R_GM	0.0195997	-0.0908999
		Set_2	Total WM	0.035496	-0.096188				Set_2	Total WM	0.00717364	-0.0907246
			FL.R_WM	0.0560224	-0.0985032					FL.R_WM	0.011885	-0.101587
			STG.R_WM	0.016707	-0.184369					STG.R_WM	0.00517164	-0.172097
			STG.R_GM	0.0104163	-0.108117					STG.R_GM	0.0833148	-0.0605644
	PRS_1e-06	Set_1	Total WM	0.521853	-0.0199008			PRS_1e-06	Set_1	Total WM	0.334661	-0.0329301
			FL.R_WM	0.119616	-0.0578146					FL.R_WM	0.0968599	-0.0607554
			STG.R_WM	0.0692619	-0.111101					STG.R_WM	0.083839	-0.109886
			STG.R_GM	0.315455	-0.0408446					STG.R_GM	0.0180775	-0.0919231
		Set_2	Total WM	0.0230366	-0.103925				Set_2	Total WM	0.00450842	-0.096171
			FL.R_WM	0.0355202	-0.108319					FL.R_WM	0.00935274	-0.105409
			STG.R_WM	0.0119734	-0.193593					STG.R_WM	0.00427824	-0.17663
			STG.R_GM	0.0115562	-0.106797					STG.R_GM	0.0714136	-0.0633471
	PRS_1e-05	Set_1	Total WM	0.646522	-0.0143678			PRS_1e-05	Set_1	Total WM	0.414585	-0.0280719
			FL.R_WM	0.114119	-0.0591352					FL.R_WM	0.103592	-0.0600231
			STG.R_WM	0.0888414	-0.104981					STG.R_WM	0.112566	-0.101715
			STG.R_GM	0.216057	-0.0506558					STG.R_GM	0.0223365	-0.0895708
		Set_2	Total WM	0.0224734	-0.103987				Set_2	Total WM	0.00152601	-0.10723
			FL.R_WM	0.0389225	-0.106072					FL.R_WM	0.00394004	-0.116926
			STG.R_WM	0.011339	-0.19435					STG.R_WM	0.00196546	-0.191428
			STG.R_GM	0.0129665	-0.104771					STG.R_GM	0.0444147	-0.070743
	PRS_0.0001	Set_1	Total WM	0.982164	-0.000700742			PRS_0.0001	Set_1	Total WM	0.523536	-0.0221754
			FL.R_WM	0.26032	-0.0422647					FL.R_WM	0.122573	-0.0575272
			STG.R_WM	0.204663	-0.0785164					STG.R_WM	0.163027	-0.0904023
			STG.R_GM	0.184028	-0.0543576					STG.R_GM	0.021141	-0.0912512
		Set_2	Total WM	0.0192026	-0.106679				Set_2	Total WM	0.00214221	-0.105033
			FL.R_WM	0.035853	-0.107825					FL.R_WM	0.00766722	-0.10951
			STG.R_WM	0.0108644	-0.195581					STG.R_WM	0.00486737	-0.176496
			STG.R_GM	0.00868239	-0.110521					STG.R_GM	0.0369818	-0.0741017
	PRS_0.001	Set_1	Total WM	0.842523	-0.00619136			PRS_0.001	Set_1	Total WM	0.488661	-0.0246629
			FL.R_WM	0.107797	-0.0598322					FL.R_WM	0.0552063	-0.0729966
			STG.R_WM	0.261653	-0.069159					STG.R_WM	0.110988	-0.105707
			STG.R_GM	0.195838	-0.0526424					STG.R_GM	0.00941889	-0.104993
		Set_2	Total WM	0.00683302	-0.122693				Set_2	Total WM	0.000400988	-0.122405
			FL.R_WM	0.0111169	-0.129811					FL.R_WM	0.000785791	-0.139075
			STG.R_WM	0.0102611	-0.197138					STG.R_WM	0.00216213	-0.194979
			STG.R_GM	0.00658171	-0.114337					STG.R_GM	0.0365205	-0.0755694
	PRS_0.01	Set_1	Total WM	0.992145	-0.00031136			PRS_0.01	Set_1	Total WM	0.906151	-0.00456963
			FL.R_WM	0.251821	-0.0434108					FL.R_WM	0.181137	-0.0555757
			STG.R_WM	0.250992	-0.0717594					STG.R_WM	0.115786	-0.113418
			STG.R_GM	0.392925	-0.0353709					STG.R_GM	0.0233684	-0.100016
		Set_2	Total WM	0.0123838	-0.114915				Set_2	Total WM	0.000424898	-0.126707
			FL.R_WM	0.014448	-0.126475					FL.R_WM	0.00213719	-0.132701
			STG.R_WM	0.0171768	-0.185305					STG.R_WM	0.00342857	-0.193717
			STG.R_GM	0.0160275	-0.102788					STG.R_GM	0.104316	-0.0612373
	PRS_0.05	Set_1	Total WM	0.920809	-0.00308252			PRS_0.05	Set_1	Total WM	0.800388	0.0108169
			FL.R_WM	0.0967539	-0.0614442					FL.R_WM	0.289185	-0.0486929
			STG.R_WM	0.262631	-0.0686633					STG.R_WM	0.0689914	-0.144502
			STG.R_GM	0.807617	-0.00990154					STG.R_GM	0.0259159	-0.108502
		Set_2	Total WM	0.00622865	-0.127723				Set_2	Total WM	0.000229874	-0.144076
			FL.R_WM	0.00879909	-0.137781					FL.R_WM	0.000482153	-0.163549
			STG.R_WM	0.00743047	-0.211393					STG.R_WM	0.00205912	-0.221999
			STG.R_GM	0.0108145	-0.110692					STG.R_GM	0.158474	-0.0580557
	PRS_0.1	Set_1	Total WM	0.795289	-0.00807819			PRS_0.1	Set_1	Total WM	0.738633	0.0149184
			FL.R_WM	0.0935789	-0.0622961					FL.R_WM	0.416276	-0.0390723
			STG.R_WM	0.155858	-0.087187					STG.R_WM	0.0661621	-0.152579
			STG.R_GM	0.790856	-0.0108302					STG.R_GM	0.0176546	-0.120634
		Set_2	Total WM	0.0154729	-0.115177				Set_2	Total WM	0.000988266	-0.135594
			FL.R_WM	0.0122206	-0.133904					FL.R_WM	0.000802672	-0.16469
			STG.R_WM	0.00855666	-0.210792					STG.R_WM	0.0030355	-0.22381
			STG.R_GM	0.00614703	-0.120409					STG.R_GM	0.297626	-0.0449595
	PRS_0.5	Set_1	Total WM	0.768787	-0.00913573			PRS_0.5	Set_1	Total WM	0.415177	0.0401128
			FL.R_WM	0.152078	-0.0532208					FL.R_WM	0.880629	-0.00796786
			STG.R_WM	0.275448	-0.0670286					STG.R_WM	0.395357	-0.0782515
			STG.R_GM	0.977031	-0.00117386					STG.R_GM	0.0382542	-0.116464
		Set_2	Total WM	0.05089	-0.092545				Set_2	Total WM	0.00427412	-0.124764
			FL.R_WM	0.0434658	-0.10756					FL.R_WM	0.00281365	-0.155576
			STG.R_WM	0.0235127	-0.180805					STG.R_WM	0.00598397	-0.219479
			STG.R_GM	0.00423206	-0.12436					STG.R_GM	0.281428	-0.0490346
	PRS_1	Set_1	Total WM	0.765925	-0.00925943			PRS_1	Set_1	Total WM	0.453357	0.0368705
			FL.R_WM	0.154165	-0.0529957					FL.R_WM	0.823649	-0.0118072
			STG.R_WM	0.292911	-0.0647065					STG.R_WM	0.379729	-0.0807507
			STG.R_GM	0.938314	0.00315772					STG.R_GM	0.0368277	-0.117159
		Set_2	Total WM	0.0443262	-0.0954127				Set_2	Total WM	0.00322963	-0.127426
			FL.R_WM	0.0426071	-0.108163					FL.R_WM	0.00263751	-0.155303
			STG.R_WM	0.0209199	-0.184541					STG.R_WM	0.00510313	-0.22168
			STG.R_GM	0.00313206	-0.12847					STG.R_GM	0.263426	-0.0504913
