# Supplementary material for: Effect of schizophrenia common variants on infant brain volumes: cross-sectional study in 207 term neonates in developing Human Connectome Project
Source: Transl Psychiatry. 2023 Apr 10;13:121. doi: 10.1038/s41398-023-02413-6 (PMC10085987; doi:10.1038/s41398-023-02413-6)
Supplement: Supplementary file 8 — Supplementary Table 5 [file 41398_2023_2413_MOESM8_ESM.xlsx]

## Sheet: Supplementary Table 5
Comparing top and bottom PRS percentile in the European (left) and mixed (right) cohort across multiple PRS thresholds. Hilighted are where nominal significance is reached (p<0.05)
	PRS thresholds	Top/Bottom percentile comparison	t	p-val				PRS thresholds	Top/Bottom percentile comparison	t	p-val
Right Frontal lobe WM	PRS_1e-08	0.1	0.0842355	0.933289			Right Frontal lobe WM	PRS_1e-08	0.1	-0.217729	0.828526
		0.2	-0.517603	0.606129					0.2	-1.3035	0.195338
		0.3	-1.33964	0.182812					0.3	-1.30749	0.192995
		0.4	-0.208026	0.835467					0.4	-0.867388	0.386749
	PRS_1e-07	0.1	-0.189556	0.850616				PRS_1e-07	0.1	-0.421663	0.675079
		0.2	-1.18943	0.237705					0.2	-1.46744	0.145333
		0.3	-1.71917	0.0880796					0.3	-1.08717	0.278659
		0.4	-0.722958	0.470736					0.4	-1.07991	0.281457
	PRS_1e-06	0.1	-1.13643	0.262539				PRS_1e-06	0.1	-0.967879	0.337763
		0.2	-0.975306	0.332277					0.2	-2.00774	0.0473159
		0.3	-1.92585	0.0564123					0.3	-2.31554	0.0219029
		0.4	-0.572371	0.567855					0.4	-1.13363	0.258281
	PRS_1e-05	0.1	-2.20747	0.0330797				PRS_1e-05	0.1	-2.56513	0.013361
		0.2	-1.54035	0.127324					0.2	-2.04394	0.0435367
		0.3	-1.43287	0.154412					0.3	-1.70965	0.0893445
		0.4	-1.15837	0.248397					0.4	-1.51496	0.131331
	PRS_0.0001	0.1	-2.86344	0.00664172				PRS_0.0001	0.1	-2.69254	0.00962261
		0.2	-1.84406	0.0687866					0.2	-2.0952	0.03863
		0.3	-1.46244	0.146151					0.3	-1.44435	0.150673
		0.4	-0.344055	0.731246					0.4	-0.735586	0.462828
	PRS_0.001	0.1	-2.25046	0.0299869				PRS_0.001	0.1	-2.8709	0.00598672
		0.2	-2.36938	0.0201677					0.2	-2.77115	0.00663971
		0.3	-1.65212	0.10104					0.3	-1.47698	0.141724
		0.4	-1.15529	0.249653					0.4	-1.53785	0.125634
	PRS_0.01	0.1	-1.93852	0.0596394				PRS_0.01	0.1	-2.11472	0.0394605
		0.2	-1.74833	0.0841488					0.2	-1.81338	0.0727141
		0.3	-1.71621	0.0886201					0.3	-2.05488	0.0415806
		0.4	-2.02691	0.0442913					0.4	-2.61595	0.00956332
	PRS_0.05	0.1	-1.62425	0.112177				PRS_0.05	0.1	-2.4877	0.0162363
		0.2	-1.6022	0.112957					0.2	-1.65083	0.101848
		0.3	-2.21114	0.028859					0.3	-2.02253	0.0448528
		0.4	-1.6246	0.106168					0.4	-2.41243	0.0167312
	PRS_0.1	0.1	-2.71978	0.00961845				PRS_0.1	0.1	-2.83204	0.00664862
		0.2	-2.64531	0.00978017					0.2	-2.02299	0.0456902
		0.3	-2.31874	0.0220458					0.3	-1.91705	0.0570833
		0.4	-1.89518	0.0598274					0.4	-2.56494	0.0110376
	PRS_0.5	0.1	-2.34909	0.0238455				PRS_0.5	0.1	-2.62159	0.0115657
		0.2	-3.04209	0.00315517					0.2	-2.68545	0.00845605
		0.3	-2.21514	0.0285764					0.3	-1.56036	0.120728
		0.4	-0.66986	0.503889					0.4	-0.973633	0.331392
	PRS_1	0.1	-2.14284	0.0382632				PRS_1	0.1	-2.97295	0.00452853
		0.2	-3.06631	0.00293479					0.2	-3.32242	0.00123967
		0.3	-1.78348	0.0769547					0.3	-1.98388	0.0490468
		0.4	-1.14405	0.254268					0.4	-1.32734	0.185879
Right Superior Temporal Gyrus WM	PRS_1e-08	0.1	-0.961117	0.342267			Right Superior Temporal Gyrus WM	PRS_1e-08	0.1	-1.22612	0.225899
		0.2	-1.34234	0.183189					0.2	-2.06361	0.0415933
		0.3	-1.81398	0.0720994					0.3	-1.79041	0.0753519
		0.4	-0.871909	0.384533					0.4	-0.960421	0.33798
	PRS_1e-07	0.1	-1.39076	0.171987				PRS_1e-07	0.1	-1.85391	0.069655
		0.2	-1.92083	0.0582291					0.2	-1.74114	0.0846734
		0.3	-1.83764	0.0685091					0.3	-1.57157	0.118103
		0.4	-1.42265	0.156737					0.4	-1.53813	0.125565
	PRS_1e-06	0.1	-2.34638	0.0239983				PRS_1e-06	0.1	-2.55894	0.0135726
		0.2	-1.9962	0.0492305					0.2	-3.13115	0.00227201
		0.3	-2.01944	0.045597					0.3	-2.10627	0.036802
		0.4	-0.917525	0.360215					0.4	-0.879144	0.380358
	PRS_1e-05	0.1	-3.14793	0.00310394				PRS_1e-05	0.1	-4.12237	0.000141131
		0.2	-2.61111	0.0107288					0.2	-2.93162	0.00416288
		0.3	-1.90355	0.0592871					0.3	-2.15582	0.0326503
		0.4	-1.48871	0.138485					0.4	-1.35257	0.177689
	PRS_0.0001	0.1	-3.84412	0.000423915				PRS_0.0001	0.1	-3.9775	0.000224768
		0.2	-2.52746	0.0134093					0.2	-2.53024	0.0129275
		0.3	-1.88589	0.0616494					0.3	-1.81515	0.0714459
		0.4	-1.14849	0.252438					0.4	-0.641601	0.521852
	PRS_0.001	0.1	-2.68003	0.0106375				PRS_0.001	0.1	-3.61101	0.000705852
		0.2	-2.50094	0.0143772					0.2	-3.12065	0.00234716
		0.3	-1.85695	0.0656918					0.3	-1.75928	0.0805166
		0.4	-1.33832	0.182644					0.4	-1.38623	0.167191
	PRS_0.01	0.1	-2.18138	0.0350921				PRS_0.01	0.1	-2.70441	0.00932852
		0.2	-2.37993	0.0196368					0.2	-2.7254	0.00755962
		0.3	-2.49417	0.0139415					0.3	-2.69857	0.00774137
		0.4	-2.31579	0.0218081					0.4	-2.75927	0.00632017
	PRS_0.05	0.1	-1.47	0.149385				PRS_0.05	0.1	-2.70647	0.00927844
		0.2	-2.19935	0.030669					0.2	-2.25926	0.0259942
		0.3	-2.79799	0.00596392					0.3	-2.91804	0.00405026
		0.4	-1.78507	0.0760982					0.4	-2.69766	0.00756726
	PRS_0.1	0.1	-2.63638	0.011871				PRS_0.1	0.1	-2.29558	0.0259301
		0.2	-2.83248	0.00581056					0.2	-2.76339	0.00678806
		0.3	-2.78965	0.00611035					0.3	-3.07516	0.0024899
		0.4	-2.2979	0.0228309					0.4	-3.39475	0.000825387
	PRS_0.5	0.1	-1.991	0.053342				PRS_0.5	0.1	-2.15612	0.03591
		0.2	-2.50646	0.0141708					0.2	-2.85281	0.00524751
		0.3	-2.54332	0.01221					0.3	-2.45931	0.0150269
		0.4	-1.85476	0.0654265					0.4	-1.38264	0.168287
	PRS_1	0.1	-1.90207	0.0643805				PRS_1	0.1	-2.12906	0.0381976
		0.2	-2.39285	0.0190033					0.2	-2.81314	0.00588641
		0.3	-1.93901	0.054772					0.3	-2.47801	0.0142911
		0.4	-2.29635	0.022921					0.4	-2.1704	0.0311312
Right Superior Temporal Gyrus GM	PRS_1e-08	0.1	0.065383	0.948195			Right Superior Temporal Gyrus GM	PRS_1e-08	0.1	0.130604	0.896613
		0.2	0.0556277	0.955774					0.2	-0.812951	0.41814
		0.3	-0.328089	0.743398					0.3	-0.157445	0.875101
		0.4	0.574088	0.566695					0.4	0.281607	0.77853
	PRS_1e-07	0.1	0.3297	0.743347				PRS_1e-07	0.1	-0.183897	0.854838
		0.2	-0.558839	0.577795					0.2	-0.854081	0.395062
		0.3	-0.641736	0.522229					0.3	-0.326364	0.744592
		0.4	-0.469487	0.639345					0.4	-0.488002	0.626072
	PRS_1e-06	0.1	-0.0855406	0.932258				PRS_1e-06	0.1	0.0622187	0.950637
		0.2	-0.404433	0.686947					0.2	-1.25848	0.211093
		0.3	-0.879805	0.380667					0.3	-1.331	0.185156
		0.4	-0.131336	0.89567					0.4	-0.294922	0.768353
	PRS_1e-05	0.1	-0.667188	0.508483				PRS_1e-05	0.1	-1.40978	0.164795
		0.2	-0.716333	0.475821					0.2	-1.09791	0.274828
		0.3	-0.753478	0.452591					0.3	-0.908043	0.365274
		0.4	-0.310781	0.756362					0.4	-0.258416	0.796347
	PRS_0.0001	0.1	-2.09636	0.0424217				PRS_0.0001	0.1	-2.0775	0.0429114
		0.2	-0.903222	0.369054					0.2	-1.18955	0.236984
		0.3	-0.80717	0.421114					0.3	-0.65814	0.511431
		0.4	0.0730984	0.941817					0.4	0.246411	0.805612
	PRS_0.001	0.1	-0.772044	0.444626				PRS_0.001	0.1	-1.66008	0.103159
		0.2	-1.29274	0.199731					0.2	-1.78346	0.0774856
		0.3	-0.769982	0.442775					0.3	-0.481934	0.630537
		0.4	-0.128099	0.898227					0.4	-0.227164	0.820523
	PRS_0.01	0.1	0.0950598	0.924742				PRS_0.01	0.1	-0.411037	0.682802
		0.2	-0.723073	0.471693					0.2	-0.436335	0.663516
		0.3	-0.5846	0.559879					0.3	-0.6664	0.506153
		0.4	-1.2227	0.223197					0.4	-1.50938	0.132748
	PRS_0.05	0.1	0.00983761	0.9922				PRS_0.05	0.1	-1.07134	0.289159
		0.2	-0.398215	0.691506					0.2	-0.524447	0.601106
		0.3	-0.789759	0.431176					0.3	-0.782527	0.435106
		0.4	-0.047762	0.961964					0.4	-0.649082	0.517015
	PRS_0.1	0.1	-1.22518	0.227672				PRS_0.1	0.1	-0.925826	0.358984
		0.2	-1.58576	0.116642					0.2	-0.973368	0.332673
		0.3	-1.1858	0.237968					0.3	-1.35606	0.177065
		0.4	-0.624248	0.533332					0.4	-1.10825	0.269059
	PRS_0.5	0.1	-1.08033	0.286464				PRS_0.5	0.1	-1.11586	0.269814
		0.2	-1.80077	0.0754159					0.2	-1.86915	0.0644708
		0.3	-1.36216	0.175616					0.3	-1.14038	0.255897
		0.4	-0.433465	0.665247					0.4	-0.273399	0.784823
	PRS_1	0.1	-0.664176	0.510389				PRS_1	0.1	-1.10271	0.275432
		0.2	-1.72332	0.0886001					0.2	-1.77945	0.078145
		0.3	-1.08001	0.282234					0.3	-1.53952	0.125729
		0.4	-0.890056	0.37474					0.4	-0.688989	0.491613
Total WM	PRS_1e-08	0.1	0.332014	0.741612			Total WM	PRS_1e-08	0.1	-0.0551292	0.956255
		0.2	-0.304181	0.76176					0.2	-1.17494	0.242755
		0.3	-0.951776	0.343062					0.3	-0.915959	0.361121
		0.4	0.238775	0.811578					0.4	-0.432638	0.665735
	PRS_1e-07	0.1	-0.0959022	0.924077				PRS_1e-07	0.1	-0.277618	0.782451
		0.2	-0.953356	0.343211					0.2	-1.15756	0.249746
		0.3	-1.21598	0.226302					0.3	-0.695158	0.488004
		0.4	-0.336546	0.736889					0.4	-0.701824	0.483589
	PRS_1e-06	0.1	-0.938527	0.353606				PRS_1e-06	0.1	-0.576795	0.566666
		0.2	-0.72446	0.470846					0.2	-1.70793	0.0906909
		0.3	-1.44764	0.150241					0.3	-1.90409	0.0587639
		0.4	-0.171434	0.864094					0.4	-0.67189	0.502414
	PRS_1e-05	0.1	-1.7722	0.0839776				PRS_1e-05	0.1	-2.08015	0.0426572
		0.2	-1.36775	0.175127					0.2	-1.73349	0.0860295
		0.3	-1.01944	0.309979					0.3	-1.33217	0.184773
		0.4	-0.780105	0.436454					0.4	-1.13449	0.257922
	PRS_0.0001	0.1	-2.59126	0.013283				PRS_0.0001	0.1	-2.3283	0.023981
		0.2	-1.41612	0.160528					0.2	-1.68177	0.095673
		0.3	-1.1235	0.263397					0.3	-1.10954	0.268928
		0.4	0.0192702	0.984649					0.4	-0.367685	0.71349
	PRS_0.001	0.1	-1.77872	0.0828862				PRS_0.001	0.1	-2.35788	0.0223328
		0.2	-2.05505	0.0430572					0.2	-2.34037	0.0212111
		0.3	-1.2348	0.219238					0.3	-0.822128	0.412275
		0.4	-0.675011	0.500619					0.4	-1.02534	0.306418
	PRS_0.01	0.1	-1.52288	0.135656				PRS_0.01	0.1	-1.78577	0.0802013
		0.2	-1.48521	0.141323					0.2	-1.40038	0.164435
		0.3	-1.27879	0.203361					0.3	-1.56848	0.118821
		0.4	-1.65011	0.100835					0.4	-2.1012	0.036851
	PRS_0.05	0.1	-1.26247	0.21409				PRS_0.05	0.1	-2.08105	0.0425712
		0.2	-1.09471	0.276849					0.2	-1.09593	0.27569
		0.3	-1.64654	0.102184					0.3	-1.50286	0.134923
		0.4	-0.996947	0.320259					0.4	-1.78859	0.0751649
	PRS_0.1	0.1	-2.41677	0.0203126				PRS_0.1	0.1	-2.34974	0.022776
		0.2	-1.98042	0.0510096					0.2	-1.33659	0.184329
		0.3	-1.63002	0.105635					0.3	-1.45451	0.147841
		0.4	-1.32406	0.187324					0.4	-1.96781	0.0504451
	PRS_0.5	0.1	-1.93667	0.0598725				PRS_0.5	0.1	-1.96611	0.0548501
		0.2	-2.2184	0.0292918					0.2	-2.15452	0.0335531
		0.3	-1.73722	0.0848321					0.3	-1.1568	0.249147
		0.4	-0.356193	0.722154					0.4	-0.506583	0.612995
	PRS_1	0.1	-1.78937	0.0811296				PRS_1	0.1	-2.31001	0.0250538
		0.2	-2.2567	0.0266873					0.2	-2.57698	0.0113974
		0.3	-1.35281	0.178578					0.3	-1.58846	0.114232
		0.4	-0.896458	0.371322					0.4	-0.974058	0.331181
