# Supplementary material for: Effect of schizophrenia common variants on infant brain volumes: cross-sectional study in 207 term neonates in developing Human Connectome Project
Source: Transl Psychiatry. 2023 Apr 10;13:121. doi: 10.1038/s41398-023-02413-6 (PMC10085987; doi:10.1038/s41398-023-02413-6)
Supplement: Supplementary file 9 — Supplementary Table 6A [file 41398_2023_2413_MOESM9_ESM.xlsx]

## Sheet: Sheet1
			GA	PMA	WeightZScore	ICV	euro_Anc_PC1	euro_Anc_PC2	euro_Anc_PC3	sex_male	SCZ_PRS_1e-08	SCZ_PRS_1e-07	SCZ_PRS_1e-06	SCZ_PRS_1e-05	SCZ_PRS_0.0001	SCZ_PRS_0.001	SCZ_PRS_0.01	SCZ_PRS_0.05	SCZ_PRS_0.1	SCZ_PRS_0.5	SCZ_PRS_1
Right Frontal lobe WM	SCZ_PRS_1e-08	R2	1.62057e-05	0.0459785	0.00247711	0.352768	1.07305e-05	0.000239652	0.000295469	0.0123968	0.00471649
		Beta	20.5389	-1670.75	-216.107	4192.12	12.528	-58.0605	-63.036	943.519	-252.842
		P_val	0.889227	3.30244e-12	0.0862394	7.33227e-51	0.909762	0.592351	0.552195	0.000155473	0.0183088
	SCZ_PRS_1e-07	R2	8.69474e-06	0.0452923	0.00242418	0.350031	1.2839e-05	0.000223094	0.000336588	0.0125769		0.00494241
		Beta	15.0444	-1660.64	-213.84	4181.47	13.695	-56.031	-67.2835	950.472		-258.997
		P_val	0.918683	4.44655e-12	0.0894227	1.12662e-50	0.901268	0.605173	0.525499	0.000138357		0.0156925
	SCZ_PRS_1e-06	R2	8.91142e-06	0.0452175	0.00242227	0.349644	1.09794e-05	0.000216186	0.000338733	0.0123159			0.00574092
		Beta	15.2306	-1658.71	-213.733	4178.91	12.6608	-55.1579	-67.4976	940.419			-279.098
		P_val	0.917478	4.14333e-12	0.088769	8.7306e-51	0.90844	0.609937	0.523166	0.000155767			0.00913299
	SCZ_PRS_1e-05	R2	9.84656e-06	0.0452621	0.00236757	0.349608	1.5451e-05	0.000195455	0.000315362	0.0120374				0.00591517
		Beta	16.0096	-1659.2	-211.364	4178.54	15.0074	-52.4646	-65.1231	929.842				-283.459
		P_val	0.913226	3.96168e-12	0.0922512	8.18105e-51	0.891424	0.62742	0.537626	0.000182466				0.00812069
	SCZ_PRS_0.0001	R2	9.17886e-06	0.0448879	0.00236779	0.348668	1.16687e-05	0.000206128	0.000290366	0.0121675					0.00496466
		Beta	15.4574	-1654.9	-211.415	4176.61	13.0586	-53.875	-62.49	934.776					-260.725
		P_val	0.916452	5.38147e-12	0.0931834	1.44967e-50	0.905846	0.619206	0.555344	0.000176128					0.0154564
	SCZ_PRS_0.001	R2	3.38435e-09	0.0428353	0.00213599	0.341979	7.49059e-07	0.000236428	0.000166867	0.0125346						0.00767985
		Beta	0.297036	-1621.92	-201.006	4148.31	-3.31959	-57.662	-47.4355	948.795						-325.775
		P_val	0.998379	1.01936e-11	0.107733	1.72267e-50	0.975891	0.591468	0.65203	0.000125023						0.00249185
	SCZ_PRS_0.01	R2	2.30427e-06	0.042431	0.00199511	0.3356	4.69449e-06	0.000252976	0.000148997	0.0125097							0.0062104
		Beta	7.7471	-1618.8	-194.67	4132.42	-8.34596	-59.6408	-44.8627	947.851							-297.071
		P_val	0.95792	1.50351e-11	0.121665	1.10786e-49	0.939967	0.580512	0.671429	0.000135861							0.00665781
	SCZ_PRS_0.05	R2	1.4687e-08	0.0410267	0.00189661	0.332099	1.45271e-05	0.000233977	5.61821e-05	0.013549								0.00802168
		Beta	-0.61881	-1595.54	-189.825	4115.7	-14.681	-57.3629	-27.6565	988.355								-338.225
		P_val	0.99662	2.38286e-11	0.129058	1.05272e-49	0.894013	0.593001	0.793334	6.70699e-05								0.0019845
	SCZ_PRS_0.1	R2	6.13721e-08	0.0415824	0.00199214	0.331179	3.16517e-05	0.000251794	4.16722e-05	0.0138218									0.00717923
		Beta	1.26486	-1605.05	-194.422	4116.02	-21.7826	-59.5004	-23.8714	999.659									-322.162
		P_val	0.993109	2.01498e-11	0.12083	1.79096e-49	0.844506	0.580262	0.821945	5.95357e-05									0.00347974
	SCZ_PRS_0.5	R2	8.8699e-08	0.0430037	0.00213974	0.334726	3.44859e-06	0.000258834	8.32284e-05	0.0137151										0.004534
		Beta	-1.52191	-1630.59	-201.471	4137.6	-7.17912	-60.3277	-33.7092	997.362										-254.945
		P_val	0.991783	1.40975e-11	0.110845	2.60296e-49	0.948798	0.578128	0.75243	7.2317e-05										0.0207459
	SCZ_PRS_1	R2	1.90166e-07	0.0427787	0.00215851	0.333493	2.42246e-06	0.00026591	8.04326e-05	0.0138066											0.00454977
		Beta	-2.22867	-1627.67	-202.301	4134.45	-6.012	-61.1434	-33.1465	1001.39											-255.488
		P_val	0.987968	1.56873e-11	0.109285	3.29891e-49	0.957075	0.572963	0.756478	6.85073e-05											0.0205228
Right Superior Temporal Gyrus WM	SCZ_PRS_1e-08	R2	0.000690807	0.0149301	0.00366911	0.210579	9.25373e-05	1.12163e-06	0.00226798	0.0104685	0.014561
		Beta	-19.61	-139.227	-38.4621	473.644	-5.38006	-0.58086	-25.5393	126.792	-64.9667
		P_val	0.575067	0.00973731	0.197134	1.01843e-18	0.837375	0.981971	0.310179	0.0300014	0.0106678
	SCZ_PRS_1e-07	R2	0.000795788	0.0142402	0.0035359	0.207294	8.99077e-05	1.30094e-09	0.0024707	0.0107778		0.0163209
		Beta	-21.0475	-136.169	-37.7671	470.571	-5.29968	0.0197865	-26.6579	128.669		-68.826
		P_val	0.546579	0.0113841	0.204505	1.48441e-18	0.839345	0.999385	0.288564	0.0273853		0.00680855
	SCZ_PRS_1e-06	R2	0.000790092	0.0142507	0.00355443	0.207064	9.08594e-05	8.23341e-08	0.00247539	0.0103376			0.0176186
		Beta	-20.9719	-136.173	-37.8618	470.282	-5.32613	0.157412	-26.6831	125.995			-71.5001
		P_val	0.547409	0.0112323	0.202644	1.39472e-18	0.838267	0.995097	0.287377	0.0304443			0.00489729
	SCZ_PRS_1e-05	R2	0.000774281	0.0143494	0.00345624	0.207211	6.744e-05	1.98391e-06	0.00236313	0.00990517				0.017324
		Beta	-20.7607	-136.617	-37.3455	470.432	-4.58502	0.772965	-26.0693	123.347				-70.9391
		P_val	0.551578	0.0109861	0.209126	1.39384e-18	0.860458	0.975946	0.298713	0.0341488				0.00527713
	SCZ_PRS_0.0001	R2	0.000785158	0.014045	0.00344897	0.206309	8.48007e-05	6.80962e-07	0.00224421	0.0101036					0.014884
		Beta	-20.9063	-135.37	-37.3133	469.82	-5.148	0.45283	-25.4053	124.566					-66.0166
		P_val	0.549937	0.0120934	0.210899	1.92867e-18	0.844172	0.985946	0.31254	0.032912					0.0098216
	SCZ_PRS_0.001	R2	0.00101042	0.0133113	0.00322948	0.202445	0.00015111	2.86195e-06	0.00176365	0.0106057						0.013798
		Beta	-23.7344	-132.219	-36.1436	466.746	-6.89491	-0.927742	-22.5517	127.627						-63.8564
		P_val	0.498233	0.0146482	0.226562	3.82295e-18	0.793287	0.97123	0.371112	0.029097						0.0129734
	SCZ_PRS_0.01	R2	0.0009056	0.012777	0.00290007	0.196188	0.000240293	4.93248e-06	0.00162966	0.0105979							0.0133167
		Beta	-22.4593	-129.904	-34.3222	462.046	-8.73189	-1.21784	-21.6971	127.58							-63.6144
		P_val	0.521613	0.0168079	0.251998	1.05938e-17	0.741216	0.962257	0.390156	0.0292449							0.0146828
	SCZ_PRS_0.05	R2	0.00102363	0.0121929	0.00284508	0.194403	0.000258342	2.56878e-06	0.00120386	0.0118766								0.0142243
		Beta	-23.8901	-127.199	-33.9992	460.487	-9.05356	-0.878949	-18.7216	135.32								-65.8634
		P_val	0.495229	0.0193458	0.256028	1.31664e-17	0.731765	0.972729	0.459574	0.0209615								0.0116289
	SCZ_PRS_0.1	R2	0.00100955	0.0123201	0.00293475	0.192841	0.000388514	5.02263e-06	0.00104746	0.0123586									0.0143443
		Beta	-23.7233	-127.761	-34.5086	459.305	-11.1601	-1.22891	-17.5016	138.233									-66.5934
		P_val	0.498146	0.0187171	0.248627	1.67326e-17	0.674204	0.961869	0.490196	0.0185358									0.0112765
	SCZ_PRS_0.5	R2	0.00106543	0.0133079	0.00316741	0.196312	0.000218651	6.31063e-06	0.00128774	0.0122836										0.0094809
		Beta	-24.3921	-132.648	-35.8458	463.376	-8.35953	-1.37752	-19.3902	138.029										-53.9121
		P_val	0.488948	0.015154	0.233385	1.36658e-17	0.753801	0.957502	0.44686	0.0195598										0.039941
	SCZ_PRS_1	R2	0.00108073	0.0131389	0.00319419	0.195225	0.00020941	7.93581e-06	0.00126571	0.0124332											0.00963809
		Beta	-24.5693	-131.913	-35.988	462.592	-8.17418	-1.54466	-19.2285	138.965											-54.3785
		P_val	0.48577	0.0157842	0.231342	1.60321e-17	0.758852	0.95234	0.450686	0.0188199											0.0383116
Right Superior Temporal Gyrus GM	SCZ_PRS_1e-08	R2	0.000449684	0.0158939	0.00428046	0.137893	0.000232539	0.000326848	0.000297296	8.97692e-05	0.0039217
		Beta	22.7069	206.163	-59.6215	550.074	-12.24	14.2306	13.2705	16.8508	-48.3881
		P_val	0.438835	7.19082e-06	0.0176379	4.70868e-30	0.577588	0.509159	0.528937	0.729264	0.0230343
	SCZ_PRS_1e-07	R2	0.00040865	0.0161724	0.00421055	0.136445	0.00022734	0.000346112	0.000261552	0.000104848		0.0042449
		Beta	21.6463	208.262	-59.1477	547.917	-12.0947	14.6472	12.448	18.2134		-50.3756
		P_val	0.459991	5.90182e-06	0.0184475	7.0116e-30	0.581453	0.496472	0.55435	0.708071		0.0179829
	SCZ_PRS_1e-06	R2	0.000410787	0.0161797	0.00422202	0.136363	0.000227843	0.000350703	0.000260826	8.35549e-05			0.00456464
		Beta	21.7026	208.239	-59.2217	547.72	-12.1046	14.7443	12.4307	16.2568			-52.2312
		P_val	0.458331	5.74501e-06	0.0181658	6.50051e-30	0.580622	0.49316	0.554466	0.73789			0.0140965
	SCZ_PRS_1e-05	R2	0.000416405	0.0161639	0.00415879	0.136357	0.000211139	0.00037425	0.000279881	6.45192e-05				0.00465599
		Beta	21.8502	208.097	-58.7929	547.69	-11.6432	15.2365	12.8759	14.2873				-52.7805
		P_val	0.455137	5.76543e-06	0.0190046	6.32097e-30	0.594711	0.478873	0.540231	0.768628				0.0131521
	SCZ_PRS_0.0001	R2	0.000409177	0.016553	0.00408389	0.135191	0.000258403	0.00038051	0.00030427	7.12734e-05					0.00550612
		Beta	21.66	210.915	-58.2722	545.825	-12.8971	15.3625	13.4254	15.0152					-57.6264
		P_val	0.457758	4.24506e-06	0.0197412	7.20022e-30	0.555031	0.473933	0.521891	0.756495					0.00692478
	SCZ_PRS_0.001	R2	0.000319614	0.0169043	0.00392723	0.133028	0.000324543	0.000324209	0.000428223	9.90753e-05						0.00521848
		Beta	19.1578	213.839	-57.2024	543.005	-14.5018	14.1714	15.9483	17.7036						-56.3604
		P_val	0.512007	3.47375e-06	0.0223451	1.69753e-29	0.508775	0.508993	0.447941	0.71495						0.00859741
	SCZ_PRS_0.01	R2	0.00036724	0.0167788	0.00379587	0.130551	0.00034453	0.000306914	0.000443418	9.66014e-05							0.00384886
		Beta	20.5262	213.646	-56.3549	540.935	-15.0057	13.7871	16.243	17.4811							-49.0826
		P_val	0.484221	4.14969e-06	0.02535	6.34304e-29	0.498038	0.522456	0.442151	0.719639							0.0243615
	SCZ_PRS_0.05	R2	0.000349636	0.0164197	0.00392688	0.131326	0.000278318	0.000307177	0.000500698	0.000150455								0.00249749
		Beta	20.0382	211.845	-57.3257	543.184	-13.4865	13.7943	17.328	21.8586								-39.6083
		P_val	0.49685	5.70725e-06	0.0236043	7.38004e-29	0.544326	0.524183	0.416283	0.655696								0.0703846
	SCZ_PRS_0.1	R2	0.000353502	0.0163844	0.00397634	0.130625	0.000328254	0.000297816	0.000540366	0.000174591									0.00249785
		Beta	20.1471	211.452	-57.6486	542.526	-14.7223	13.581	18.0409	23.5799									-39.8823
		P_val	0.494482	5.83357e-06	0.0227542	9.45264e-29	0.510296	0.530567	0.398436	0.63103									0.0703642
	SCZ_PRS_0.5	R2	0.000326119	0.0162123	0.00402047	0.131055	0.000295018	0.000297913	0.000509392	0.000188942										0.0021967
		Beta	19.3677	210.124	-57.9602	543.365	-13.9359	13.5835	17.5025	24.5684										-37.2436
		P_val	0.512103	6.62766e-06	0.0221564	8.92221e-29	0.532918	0.530917	0.412746	0.617704										0.089865
	SCZ_PRS_1	R2	0.000322477	0.0162533	0.00403884	0.130544	0.000288602	0.000292767	0.000514199	0.000197961											0.00220886
		Beta	19.2614	210.564	-58.0779	542.892	-13.7721	13.4649	17.5893	25.1657											-37.3612
		P_val	0.514448	6.45543e-06	0.0218526	1.06469e-28	0.537385	0.534467	0.410534	0.609425											0.0889745
Total WM	SCZ_PRS_1e-08	R2	0.000490979	0.0233939	9.73151e-06	0.316545	7.6069e-06	0.000536644	2.07215e-05	0.0161231	0.0025197
		Beta	-560.167	-5905.13	67.1166	19676.6	-52.266	-430.503	-82.7154	5331.66	-915.709
		P_val	0.369797	3.18976e-09	0.899422	4.22148e-57	0.911024	0.348478	0.853677	6.28102e-07	0.0430542
	SCZ_PRS_1e-07	R2	0.000525904	0.023082	1.18082e-05	0.314587	5.73604e-06	0.000520626	2.89447e-05	0.0162649		0.00248595
		Beta	-579.752	-5874.11	73.9507	19642.1	-45.357	-424.121	-97.7659	5355.75		-910.153
		P_val	0.353404	3.99351e-09	0.889288	6.70404e-57	0.922708	0.355826	0.827477	5.66751e-07		0.0444898
	SCZ_PRS_1e-06	R2	0.00052493	0.0230267	1.21028e-05	0.314282	6.99085e-06	0.00051211	2.9473e-05	0.0160557			0.00295548
		Beta	-579.211	-5865.1	74.8592	19631.5	-50.0587	-420.647	-98.654	5320.43			-992.254
		P_val	0.352901	3.89366e-09	0.887704	5.4211e-57	0.914533	0.358835	0.825596	6.32083e-07			0.0282954
	SCZ_PRS_1e-05	R2	0.000519506	0.0231008	1.43103e-05	0.314423	4.2158e-06	0.000492363	2.45863e-05	0.0158331				0.00284053
		Beta	-576.203	-5873.37	81.4231	19635.2	-38.8427	-412.6	-90.099	5284.09				-973.304
		P_val	0.355628	3.75351e-09	0.878025	5.62572e-57	0.933611	0.36848	0.840572	7.56245e-07				0.0315889
	SCZ_PRS_0.0001	R2	0.000523025	0.0229027	1.43702e-05	0.313624	5.93276e-06	0.000503412	1.98791e-05	0.0159368					0.00241694
		Beta	-578.158	-5857.25	81.609	19627.5	-46.1375	-417.18	-81.0175	5300.9					-901.39
		P_val	0.354862	4.57582e-09	0.877987	8.68866e-57	0.921421	0.364024	0.85671	7.29929e-07					0.0475833
	SCZ_PRS_0.001	R2	0.000613744	0.0220253	2.7048e-05	0.309205	2.43229e-05	0.000540154	3.20533e-06	0.0162176						0.00328781
		Beta	-626.769	-5762.78	112.078	19545.1	-93.7296	-431.859	-32.5759	5347.53						-1056.18
		P_val	0.314554	7.59803e-09	0.832583	1.41481e-56	0.841121	0.345354	0.941986	5.40778e-07						0.0206237
	SCZ_PRS_0.01	R2	0.000571943	0.0216745	4.16484e-05	0.303589	3.94892e-05	0.00055353	1.22513e-06	0.0162088							0.00301602
		Beta	-604.772	-5732.85	139.366	19475.1	-119.94	-437.136	-20.1572	5346.07							-1025.8
		P_val	0.332129	1.01274e-08	0.79332	6.09349e-56	0.798629	0.340016	0.964155	5.5983e-07							0.0267054
	SCZ_PRS_0.05	R2	0.00061456	0.0212754	4.40406e-05	0.302196	4.17513e-05	0.000540324	2.11488e-06	0.0168987								0.00315252
		Beta	-627.214	-5693.2	143.329	19453.5	-123.323	-431.931	26.5879	5469.25								-1050.62
		P_val	0.314509	1.32539e-08	0.787487	7.77303e-56	0.792954	0.345553	0.952889	3.2893e-07								0.0234493
	SCZ_PRS_0.1	R2	0.00059491	0.0217401	3.12933e-05	0.302173	4.57749e-05	0.000560818	2.32644e-06	0.0169734									0.00237239
		Beta	-617.056	-5750.55	120.741	19481.2	-129.798	-439.998	27.9475	5489.05									-917.639
		P_val	0.323936	1.05102e-08	0.820814	1.24116e-55	0.784138	0.338169	0.950753	3.37996e-07									0.0496987
	SCZ_PRS_0.5	R2	0.000608061	0.0223591	2.14143e-05	0.304223	2.05092e-05	0.000567199	3.22607e-09	0.0168686										0.00146512
		Beta	-624.376	-5825.89	99.8677	19545.3	-86.7498	-442.504	-1.0399	5480.69										-718.101
		P_val	0.320488	7.6276e-09	0.851926	1.31488e-55	0.855053	0.337269	0.998172	4.01741e-07										0.123714
	SCZ_PRS_1	R2	0.000614947	0.0222072	2.12514e-05	0.303078	2.0668e-05	0.00057237	2.70649e-08	0.0169446											0.00155438
		Beta	-627.972	-5810.88	99.4623	19529.7	-87.0126	-444.492	3.01279	5496.89											-739.942
		P_val	0.317591	8.39235e-09	0.852429	1.6268e-55	0.854446	0.334902	0.994703	3.76275e-07											0.112771
Effect size and significance correlations between PRS and regions of interests in the European cohort (as well as other covariates included in the linear model). Results are highlighted in blue (p<0.05) and yellow (p< 0.0013)
