# Supplementary material for: Effect of schizophrenia common variants on infant brain volumes: cross-sectional study in 207 term neonates in developing Human Connectome Project
Source: Transl Psychiatry. 2023 Apr 10;13:121. doi: 10.1038/s41398-023-02413-6 (PMC10085987; doi:10.1038/s41398-023-02413-6)
Supplement: Supplementary file 10 — Supplementary Table 6B [file 41398_2023_2413_MOESM10_ESM.xlsx]

## Sheet: Sheet1
			GA	PMA	WeightZScore	ICV	mixed_Anc_PC1	mixed_Anc_PC2	mixed_Anc_PC3	mixed_Anc_PC4	mixed_Anc_PC5	sex_male	SCZ_PRS_1e-08	SCZ_PRS_1e-07	SCZ_PRS_1e-06	SCZ_PRS_1e-05	SCZ_PRS_0.0001	SCZ_PRS_0.001	SCZ_PRS_0.01	SCZ_PRS_0.05	SCZ_PRS_0.1	SCZ_PRS_0.5	SCZ_PRS_1
Right Frontal lobe WM	SCZ_PRS_1e-08	R2	0.000419735	0.0548919	0.00242959	0.359888	1.25646e-05	0.000140677	0.000876286	0.000384623	0.000180714	0.0111679	0.00462427
		Beta	103.907	-1805.25	-204.969	4104.64	14.5658	-82.5987	-210.574	76.8935	-50.8823	894.782	-245.409
		P_val	0.432053	6.55616e-17	0.0594856	3.57359e-63	0.891806	0.649077	0.256607	0.451965	0.606051	6.62909e-05	0.00955503
	SCZ_PRS_1e-07	R2	0.000380516	0.0541861	0.00236432	0.356946	3.64619e-06	0.000137882	0.000874084	0.000394723	0.000192434	0.0114229		0.00495723
		Beta	98.975	-1796.12	-202.297	4094.76	7.86096	-81.7652	-210.31	77.9014	-52.4961	905.193		-254.977
		P_val	0.453932	9.16315e-17	0.062724	5.99916e-63	0.941529	0.65202	0.256726	0.445637	0.594237	5.41447e-05		0.00726267
	SCZ_PRS_1e-06	R2	0.000384039	0.0540143	0.00233903	0.356143	6.37442e-07	0.000129144	0.00084669	0.000391418	0.000168545	0.0111938			0.00568089
		Beta	99.4182	-1792.92	-201.188	4090.61	3.28961	-79.1141	-207.002	77.5703	-49.1442	895.825			-273.369
		P_val	0.45086	8.82856e-17	0.0635565	5.01532e-63	0.97548	0.661821	0.263249	0.446548	0.617315	6.17287e-05			0.00401514
	SCZ_PRS_1e-05	R2	0.00037666	0.0540083	0.00221346	0.355938	3.18611e-07	0.000121504	0.000819293	0.000444028	0.000195933	0.0109681				0.00628071
		Beta	98.4608	-1792.07	-195.911	4088.7	-2.32886	-76.7277	-203.643	82.6543	-52.9665	886.729				-288.764
		P_val	0.454413	7.9208e-17	0.0705424	3.87591e-63	0.982632	0.670803	0.270222	0.41671	0.58941	7.07262e-05				0.00246345
	SCZ_PRS_0.0001	R2	0.000376206	0.0538359	0.00231167	0.356457	5.54998e-06	8.09709e-05	0.000699535	0.000405417	0.00017493	0.0109183					0.00551586
		Beta	98.4107	-1790.96	-200.082	4091.96	-9.76238	-62.6214	-188.37	78.9543	-50.0619	884.74					-273
		P_val	0.455735	1.00693e-16	0.0652485	5.06749e-63	0.927773	0.729197	0.309341	0.438771	0.61091	7.61643e-05					0.00459452
	SCZ_PRS_0.001	R2	0.00023868	0.0517605	0.00208369	0.351578	0.000139865	9.37586e-05	0.000605117	0.000350383	0.000172502	0.0112445						0.00880166
		Beta	78.5325	-1760.17	-190.101	4069.64	-49.6545	-67.3851	-175.285	73.3777	-49.7054	897.863						-352.144
		P_val	0.548333	1.79576e-16	0.0769723	2.96562e-63	0.645825	0.706694	0.339466	0.467131	0.609803	5.07165e-05						0.000320511
	SCZ_PRS_0.01	R2	0.000334344	0.0521533	0.00211572	0.349131	0.000323366	9.15562e-05	0.000537622	0.000257504	0.000253742	0.0110384							0.00621011
		Beta	92.8225	-1769.3	-191.775	4068.46	-78.1945	-66.5888	-165.566	62.9294	-60.2651	889.555							-314.485
		P_val	0.480999	2.3083e-16	0.077075	2.013e-62	0.488282	0.712201	0.371682	0.536237	0.539227	6.7392e-05							0.00260899
	SCZ_PRS_0.05	R2	0.000280992	0.0512141	0.00215331	0.347896	0.000860191	6.26579e-05	0.00041707	0.00025087	0.000330779	0.011778								0.00651456
		Beta	85.1828	-1757.41	-193.337	4063.99	-135.47	-55.0944	-146.298	62.1169	-68.8442	919.716								-351.635
		P_val	0.517836	3.74424e-16	0.0742451	2.31582e-62	0.258278	0.760003	0.430874	0.541154	0.482937	3.85564e-05								0.00203728
	SCZ_PRS_0.1	R2	0.000307616	0.0519467	0.0022358	0.347992	0.000820202	5.13138e-05	0.000351629	0.00031484	0.000306819	0.0119659									0.00542394
		Beta	89.1037	-1768.68	-196.956	4068.14	-135.004	-49.8719	-134.926	69.5576	-66.2921	927.839									-334.574
		P_val	0.500085	2.99497e-16	0.0698704	3.9317e-62	0.271205	0.782908	0.470947	0.495099	0.50064	3.56118e-05									0.00495319
	SCZ_PRS_0.5	R2	0.000345405	0.0532975	0.00240482	0.350611	0.000626241	5.74639e-05	0.000480774	0.000348705	0.000368246	0.0119724										0.00321093
		Beta	94.422	-1790.5	-204.205	4085.01	-124.942	-52.7781	-157.533	73.2029	-72.7528	929.495										-276.739
		P_val	0.477838	2.07571e-16	0.0618849	6.39201e-62	0.339414	0.772097	0.402463	0.475744	0.463648	3.97813e-05										0.031169
	SCZ_PRS_1	R2	0.000334492	0.0528507	0.0024015	0.348846	0.000677871	5.68616e-05	0.000473626	0.000345199	0.000368238	0.0120797											0.00347568
		Beta	92.9334	-1784.79	-204.017	4079.53	-129.491	-52.4999	-156.302	72.8331	-72.7401	934.132											-286.537
		P_val	0.484522	2.54487e-16	0.061858	8.51043e-62	0.319913	0.773087	0.405606	0.477619	0.463298	3.63295e-05											0.0249046
Right Superior Temporal Gyrus WM	SCZ_PRS_1e-08	R2	0.000148117	0.0102518	0.00337052	0.193527	0.00164631	0.00021053	0.00026133	0.000915678	0.000267846	0.00910539	0.0153658
		Beta	-9.1472	-115.615	-35.7766	446.059	24.7084	-14.9744	-17.0415	17.5822	-9.18001	119.732	-66.2942
		P_val	0.774473	0.017776	0.172462	4.1559e-21	0.339857	0.732658	0.703523	0.476395	0.700028	0.0254024	0.00380855
	SCZ_PRS_1e-07	R2	0.00019592	0.00975814	0.00321914	0.190429	0.00139712	0.000205814	0.000258703	0.000946276	0.000292757	0.00954031		0.0168688
		Beta	-10.5247	-112.955	-34.9814	443.224	22.8036	-14.8041	-16.9556	17.8747	-9.59554	122.593		-69.7034
		P_val	0.741329	0.0205015	0.181635	6.69247e-21	0.378381	0.735118	0.704464	0.468366	0.686591	0.0219453		0.00241013
	SCZ_PRS_1e-06	R2	0.000183725	0.0097824	0.00323324	0.190156	0.00130775	0.000180328	0.000235353	0.000927044	0.000247828	0.00913786			0.0171722
		Beta	-10.1904	-113.073	-35.0536	442.956	22.0808	-13.8541	-16.1734	17.6911	-8.83118	119.946			-70.4344
		P_val	0.749143	0.0203039	0.180534	6.88131e-21	0.393892	0.751395	0.71742	0.472763	0.710359	0.0248491			0.00219793
	SCZ_PRS_1e-05	R2	0.000190029	0.0098085	0.00300729	0.190047	0.00116066	0.000163229	0.000212352	0.00106228	0.000308259	0.0087874				0.0182506
		Beta	-10.364	-113.177	-33.8408	442.75	20.8303	-13.1791	-15.3642	18.9456	-9.84543	117.621				-72.9468
		P_val	0.74472	0.0199876	0.195931	6.41137e-21	0.421244	0.762819	0.730696	0.441617	0.678374	0.0275654				0.00158469
	SCZ_PRS_0.0001	R2	0.000187182	0.00981005	0.00322985	0.191011	0.000981485	8.71711e-05	0.00012222	0.000955861	0.000266995	0.00871722					0.0152571
		Beta	-10.2871	-113.296	-35.0482	443.902	19.239	-9.62885	-11.6683	17.966	-9.1655	117.154					-67.2855
		P_val	0.747408	0.0203999	0.181712	6.85043e-21	0.461038	0.826032	0.794671	0.466942	0.700517	0.0287227					0.00393703
	SCZ_PRS_0.001	R2	0.000344413	0.00904915	0.00300177	0.188039	0.000399438	0.00010788	8.65909e-05	0.000809765	0.000280716	0.00916522						0.0179181
		Beta	-13.9801	-109.066	-33.8132	441.062	12.4353	-10.7117	-9.82632	16.5311	-9.3966	120.127						-74.4584
		P_val	0.661277	0.0254291	0.196511	9.79179e-21	0.637041	0.806261	0.826084	0.501802	0.692416	0.024515						0.00175276
	SCZ_PRS_0.01	R2	0.000234931	0.0089361	0.00289105	0.184778	2.36738e-05	0.000105536	3.6285e-05	0.000586501	0.000433301	0.00889626							0.0162654
		Beta	-11.5307	-108.534	-33.2216	438.622	3.1354	-10.5947	-6.37421	14.0742	-11.6706	118.346							-75.4246
		P_val	0.717942	0.0266362	0.205796	2.1418e-20	0.908701	0.80869	0.887102	0.568266	0.623783	0.0269728							0.00289554
	SCZ_PRS_0.05	R2	0.000331401	0.00823802	0.00289147	0.182777	0.00034679	5.59796e-05	7.18838e-07	0.000560592	0.000609873	0.0100569								0.0188811
		Beta	-13.7092	-104.453	-33.2011	436.535	-12.747	-7.71727	-0.900074	13.7606	-13.8531	125.945								-88.714
		P_val	0.666998	0.0327106	0.204412	2.56101e-20	0.659832	0.859612	0.984009	0.575792	0.559489	0.0184128								0.00130916
	SCZ_PRS_0.1	R2	0.000300684	0.00850691	0.00298397	0.182421	0.000463558	3.60006e-05	8.39463e-06	0.000721875	0.00056355	0.0104539									0.0175176
		Beta	-13.055	-106.068	-33.7194	436.495	-15.0407	-6.19046	3.08947	15.6085	-13.3142	128.52									-89.105
		P_val	0.682383	0.0302725	0.198043	3.07895e-20	0.611418	0.887382	0.945478	0.526145	0.575385	0.016438									0.00197915
	SCZ_PRS_0.5	R2	0.000234244	0.00954471	0.00336174	0.186369	0.000235532	4.65438e-05	9.53289e-06	0.000813522	0.000707876	0.0104545										0.00989165
		Beta	-11.5232	-112.287	-35.7798	441.364	-11.3552	-7.03909	-3.28733	16.5696	-14.9482	128.717										-71.9813
		P_val	0.720277	0.0229673	0.175678	2.65206e-20	0.719541	0.873167	0.942405	0.504699	0.533726	0.0173743										0.0206407
	SCZ_PRS_1	R2	0.000247872	0.00930789	0.00336492	0.184882	0.000268778	4.60341e-05	8.63187e-06	0.000803808	0.000704191	0.0106208											0.0104833
		Beta	-11.8556	-110.999	-35.7884	440.119	-12.0834	-7.00033	-3.12701	16.4702	-14.9068	129.804											-73.7463
		P_val	0.712425	0.0246168	0.175188	3.37929e-20	0.701108	0.873774	0.945153	0.50697	0.53452	0.0164446											0.0171489
Right Superior Temporal Gyrus GM	SCZ_PRS_1e-08	R2	0.00117583	0.0137256	0.00474469	0.145259	0.0024888	0.000271108	0.000190817	0.000438794	9.41914e-06	8.7665e-06	0.0036236
		Beta	36.7054	190.525	-60.4544	550.385	-43.2671	-24.2012	-20.7393	-17.3343	-2.45177	5.29113	-45.8502
		P_val	0.16056	2.65885e-06	0.00508368	1.12673e-38	0.0416616	0.499787	0.571241	0.390742	0.899858	0.903372	0.0141652
	SCZ_PRS_1e-07	R2	0.00111507	0.0139485	0.00465584	0.143752	0.00263132	0.000268349	0.000189765	0.000428712	1.17878e-05	1.65052e-05		0.00395752
		Beta	35.7596	192.335	-59.9155	548.449	-44.5704	-24.0751	-20.6821	-17.135	-2.74224	7.26218		-48.0835
		P_val	0.171259	2.16827e-06	0.00545439	1.8526e-38	0.0360571	0.501481	0.571859	0.395688	0.887918	0.86755		0.0103159
	SCZ_PRS_1e-06	R2	0.00112778	0.013964	0.00465586	0.143553	0.00269551	0.000254797	0.000179638	0.000434408	7.52667e-06	9.29969e-06			0.00413761
		Beta	35.9578	192.404	-59.9084	548.133	-45.1489	-23.454	-20.124	-17.2475	-2.19189	5.4497			-49.2401
		P_val	0.168583	2.11203e-06	0.00542569	1.86792e-38	0.0337726	0.512216	0.582062	0.392277	0.910275	0.900315			0.00870103
	SCZ_PRS_1e-05	R2	0.00111941	0.0139725	0.00451238	0.143506	0.00279704	0.000244914	0.000169498	0.000390608	1.31524e-05	4.57275e-06				0.00443654
		Beta	35.8251	192.382	-59.0376	547.944	-46.0538	-22.9914	-19.5495	-16.3619	-2.89636	3.82136				-51.2228
		P_val	0.169723	2.04955e-06	0.00612734	1.67926e-38	0.0304464	0.520074	0.592525	0.416721	0.881458	0.929933				0.0065657
	SCZ_PRS_0.0001	R2	0.00109948	0.0141744	0.00455054	0.143195	0.00305708	0.000193726	0.000117322	0.000415195	7.55642e-06	3.51127e-06					0.00488102
		Beta	35.5081	193.957	-59.2488	547.387	-48.3578	-20.4435	-16.2817	-16.8637	-2.19602	3.34867					-54.2019
		P_val	0.172896	1.6831e-06	0.00584298	1.58709e-38	0.0235091	0.566636	0.65561	0.401721	0.909867	0.938489					0.00432803
	SCZ_PRS_0.001	R2	0.000937243	0.0144808	0.00444036	0.141954	0.00358465	0.000210145	0.000101551	0.000475175	9.52114e-06	1.00883e-05						0.00513899
		Beta	32.8451	196.496	-58.5706	545.787	-53.0554	-21.2922	-15.1555	-18.0353	-2.46465	5.67612						-56.7911
		P_val	0.207716	1.28922e-06	0.00641428	2.41897e-38	0.014179	0.550293	0.677915	0.369298	0.898792	0.895838						0.00340116
	SCZ_PRS_0.01	R2	0.00107502	0.0142375	0.00446604	0.140909	0.00396291	0.000207655	8.06945e-05	0.000568184	2.72609e-05	5.88588e-06							0.0036717
		Beta	35.1292	195.111	-58.8067	545.518	-57.7749	-21.1656	-13.5381	-19.7292	-4.1691	4.3354							-51.0372
		P_val	0.179548	1.76021e-06	0.00653042	7.02857e-38	0.0103391	0.554681	0.712615	0.32877	0.830458	0.920746							0.0135311
	SCZ_PRS_0.05	R2	0.00102678	0.0142049	0.00459462	0.14107	0.00432431	0.000175608	5.87488e-05	0.000566272	4.54978e-05	2.38015e-05								0.00307861
		Beta	34.3673	195.344	-59.6062	546.196	-64.1071	-19.4668	-11.5887	-19.697	-5.38886	8.72618								-51.0187
		P_val	0.190492	1.89203e-06	0.00591201	8.39965e-38	0.00754832	0.58769	0.753777	0.330569	0.782519	0.841746								0.0238864
	SCZ_PRS_0.1	R2	0.00105878	0.0140127	0.00466978	0.141054	0.00418644	0.000161612	4.15009e-05	0.000506555	3.97037e-05	3.10636e-05									0.00263249
		Beta	34.8897	193.88	-60.0764	546.647	-64.3741	-18.68	-9.78329	-18.6215	-5.03314	9.97769									-49.195
		P_val	0.184419	2.28071e-06	0.00559679	1.01719e-37	0.0086563	0.603518	0.792371	0.358136	0.796815	0.819846									0.0368628
	SCZ_PRS_0.5	R2	0.00108508	0.0137449	0.00477766	0.141635	0.00391642	0.000165094	6.29156e-05	0.00047627	6.0932e-05	3.73573e-05										0.00198387
		Beta	35.3218	191.908	-60.7487	547.985	-65.9457	-18.881	-12.0277	-18.0563	-6.24606	10.9584										-45.9109
		P_val	0.180042	2.96125e-06	0.00517847	1.03749e-37	0.0112494	0.600454	0.746409	0.373947	0.750302	0.80321										0.070299
	SCZ_PRS_1	R2	0.00107461	0.0138108	0.00478851	0.140971	0.00395577	0.000165169	6.33225e-05	0.000479778	5.98061e-05	4.1451e-05											0.00204304
		Beta	35.1566	192.564	-60.8034	547.346	-66.0211	-18.885	-12.0623	-18.1225	-6.18708	11.5492											-46.3662
		P_val	0.182062	2.79834e-06	0.00511987	1.34319e-37	0.0108375	0.600298	0.745569	0.372099	0.752495	0.792902											0.0662164
Total WM	SCZ_PRS_1e-08	R2	1.31316e-05	0.0287331	9.32432e-05	0.329733	0.000305296	9.45727e-05	9.48757e-06	0.000443039	0.000225591	0.0120777	0.0028536
		Beta	-91.2138	-6482.17	-199.285	19499.3	356.341	336.117	-108.744	409.58	-282.148	4618.16	-956.776
		P_val	0.872652	1.14049e-12	0.669335	1.52115e-70	0.439863	0.667128	0.891625	0.352244	0.506633	2.04201e-06	0.0187938
	SCZ_PRS_1e-07	R2	1.90613e-05	0.0283577	8.439e-05	0.327382	0.000262823	9.67754e-05	9.33606e-06	0.000451038	0.000236224	0.0122813		0.00300339
		Beta	-109.941	-6448.71	-189.683	19462.5	331.233	339.972	-107.872	413.287	-288.665	4658.23		-984.993
		P_val	0.846776	1.50404e-12	0.684351	2.57784e-70	0.473266	0.663321	0.892424	0.347652	0.496533	1.66757e-06		0.0159003
	SCZ_PRS_1e-06	R2	1.82963e-05	0.0282819	8.14577e-05	0.326842	0.000237124	0.000103071	7.30058e-06	0.000447795	0.000215973	0.0120966			0.00337226
		Beta	-107.697	-6438.84	-186.336	19448.7	314.889	350.776	-95.3973	411.775	-276.096	4621.83			-1045.32
		P_val	0.849624	1.49386e-12	0.689154	2.29326e-70	0.495076	0.65276	0.904667	0.348673	0.514951	1.91425e-06			0.0105619
	SCZ_PRS_1e-05	R2	1.94138e-05	0.0282933	6.52948e-05	0.326768	0.000206895	0.000108741	5.50898e-06	0.000489935	0.000239907	0.0119163				0.00367232
		Beta	-110.94	-6437.43	-166.997	19443	294.533	360.246	-82.8766	430.899	-290.88	4587.15				-1095.86
		P_val	0.844971	1.39952e-12	0.719915	1.88733e-70	0.523408	0.643582	0.917038	0.326408	0.492034	2.20449e-06				0.00758932
	SCZ_PRS_0.0001	R2	1.97328e-05	0.0281724	7.72918e-05	0.327049	0.000164767	0.0001436	4.45557e-07	0.000459615	0.000221244	0.0118751					0.00331073
		Beta	-111.859	-6429.96	-181.576	19452.7	263.992	413.887	-23.5942	417.222	-279.419	4579.32					-1049.7
		P_val	0.843944	1.65216e-12	0.696871	2.26532e-70	0.569587	0.595488	0.976401	0.34252	0.509976	2.36675e-06					0.0113051
	SCZ_PRS_0.001	R2	4.76437e-05	0.0273576	5.8121e-05	0.324292	4.91877e-05	0.000131883	8.79791e-08	0.000412356	0.000225086	0.012122						0.00421393
		Beta	-174.136	-6350.97	-157.572	19398.1	146.143	396.641	10.4896	395.071	-281.791	4626.71						-1209.28
		P_val	0.758859	2.72926e-12	0.734572	2.50923e-70	0.755107	0.609594	0.989474	0.366819	0.504773	1.73065e-06						0.0041959
	SCZ_PRS_0.01	R2	2.54009e-05	0.0274804	5.99062e-05	0.321845	2.97273e-06	0.000133593	1.87597e-06	0.000339024	0.000287175	0.0119736							0.00313995
		Beta	-126.978	-6374.1	-160.156	19386.7	37.2094	399.204	48.5391	358.362	-318.192	4598.1							-1109.83
		P_val	0.823392	3.00092e-12	0.731805	1.05628e-69	0.939137	0.608843	0.951633	0.415154	0.45323	2.19225e-06							0.01366
	SCZ_PRS_0.05	R2	3.22179e-05	0.0273204	7.4092e-05	0.321938	1.82952e-05	0.000159316	6.40264e-06	0.000340564	0.000336416	0.012451								0.00260923
		Beta	-143.152	-6370.42	-177.99	19402.6	-98.0526	436.009	89.9619	359.195	-344.574	4693.17								-1104.46
		P_val	0.801956	3.76354e-12	0.703703	1.49931e-69	0.850084	0.577113	0.910968	0.415092	0.417943	1.47784e-06								0.0247269
	SCZ_PRS_0.1	R2	2.40266e-05	0.0278938	9.1635e-05	0.322583	3.60584e-06	0.000168022	8.06869e-06	0.00038794	0.000316743	0.0125041									0.00177274
		Beta	-123.59	-6432.34	-197.892	19439.2	-44.4258	447.886	101.438	383.202	-334.287	4707.32									-949.3
		P_val	0.829082	2.74346e-12	0.673363	2.26479e-69	0.933347	0.56819	0.900439	0.386038	0.433413	1.51957e-06									0.0646139
	SCZ_PRS_0.5	R2	1.72568e-05	0.0285825	0.000116101	0.324329	4.62787e-07	0.000160096	5.19873e-07	0.000408513	0.000345605	0.0124494										0.000905087
		Beta	-104.745	-6507.52	-222.684	19499.3	16.8568	437.211	25.7096	393.23	-349.797	4704.1										-729.199
		P_val	0.855325	1.843e-12	0.636333	2.58212e-69	0.976179	0.578766	0.974753	0.37539	0.414831	1.72826e-06										0.18746
	SCZ_PRS_1	R2	1.95966e-05	0.0283004	0.000112411	0.32276	6.42227e-07	0.000161976	1.11401e-06	0.000406863	0.000349745	0.0125357											0.00109305
		Beta	-111.639	-6481.92	-219.066	19475.1	-19.7813	439.764	37.6217	392.431	-351.829	4722.8											-797.494
		P_val	0.845832	2.23389e-12	0.641497	3.46925e-69	0.971919	0.576262	0.963022	0.375999	0.411707	1.5705e-06											0.147312
Effect size and significance correlations between PRS and regions of interests in the European and Asian cohort (as well as other covariates included in the linear model). Results are highlighted in blue (p<0.05) and yellow (p< 0.0013)
