# Supplementary material for: Effect of schizophrenia common variants on infant brain volumes: cross-sectional study in 207 term neonates in developing Human Connectome Project
Source: Transl Psychiatry. 2023 Apr 10;13:121. doi: 10.1038/s41398-023-02413-6 (PMC10085987; doi:10.1038/s41398-023-02413-6)
Supplement: Supplementary file 11 — Supplementary Table 7 [file 41398_2023_2413_MOESM11_ESM.xlsx]

## Sheet: Supplementary Table 7
Table of 635 SNPs identified as associated with both right frontal lobe white matter (P_Frontal_lobe_WM < 0.05) and schizophrenia (P_schizo < 0.05)
SNP	A1	BETA	STAT	P_Frontal_lobe_WM	CHR	BP	P_schizo	Base	SNP_ID	Genes_list	N_Genes	Genes_Name	NAME	N_SNP
12:123677810	A	375.066	1.97832	0.0493377	12	123677810	3.203e-23	1	12:123677810	[10198]	1	MPHOSPH9	MPHOSPH9	1
12:110974890	C	345.025	2.13598	0.0339611	12	110974890	4.963e-14	1	12:110974890	[160760]	1	PPTC7	PPTC7	2
15:85349231	C	-384.864	-2.27885	0.0237879	15	85349231	5.749e-13	1	15:85349231	[9640]	1	ZNF592	ZNF592	1
2:185778428	C	510.974	3.37226	0.000903332	2	185778428	1.694e-12	1	2:185778428	[91752]	1	ZNF804A	ZNF804A	3
2:185498238	C	376.68	2.49902	0.0133014	2	185498238	3.252e-10	1	2:185498238	[91752]	1	ZNF804A	ZNF804A	3
7:71819852	A	485.926	3.17245	0.00176299	7	71819852	2.192e-09	1	7:71819852	[83698]	1	CALN1	CALN1	1
2:172943886	C	-389.498	-2.02267	0.0445085	2	172943886	1.321e-08	1	2:172943886	[254042]	1	METAP1D	METAP1D	1
1:153923276	T	331.62	1.9951	0.0474616	1	153923276	3.114e-08	1	1:153923276	[200186]	1	CRTC2	CRTC2	1
2:185550441	T	-506.385	-2.48023	0.0139996	2	185550441	4.323e-08	1	2:185550441	[91752]	1	ZNF804A	ZNF804A	3
12:50461676	C	-354.811	-2.18577	0.0300613	12	50461676	5.089e-08	1	12:50461676	[41]	1	ASIC1	ASIC1	1
14:30208630	T	373.377	2.38963	0.0178436	14	30208630	6.315e-08	1	14:30208630	[5587]	1	PRKD1	PRKD1	1
17:44131305	T	-364.252	-2.29928	0.0225762	17	44131305	9.931e-08	1	17:44131305	[284058]	1	KANSL1	KANSL1	1
9:111807394	G	-336.121	-2.05729	0.0410319	9	111807394	1.865e-07	1	9:111807394	[23731]	1	TMEM245	TMEM245	1
3:62465039	C	443.368	2.76894	0.00618126	3	62465039	2.143e-07	1	3:62465039	[8618]	1	CADPS	CADPS	2
3:188187250	G	388.673	2.69511	0.00766745	3	188187250	2.287e-07	1	3:188187250	[4026]	1	LPP	LPP	2
9:37129496	G	-331.294	-2.0469	0.0420523	9	37129496	3.373e-07	1	9:37129496	[84186]	1	ZCCHC7	ZCCHC7	1
1:44366250	A	537.852	3.46752	0.000649629	1	44366250	4.317e-07	1	1:44366250	[6487]	1	ST3GAL3	ST3GAL3	1
6:83897565	C	306.617	2.06418	0.0403598	6	83897565	5.806e-07	1	6:83897565	[5238]	1	PGM3	PGM3	1
2:68454685	T	-341.968	-2.09773	0.0372517	2	68454685	6.89e-07	1	2:68454685	[5534]	1	PPP3R1	PPP3R1	1
7:83737144	C	410.7	2.46268	0.0146808	7	83737144	8.864e-07	1	7:83737144	[10371]	1	SEMA3A	SEMA3A	3
10:18755664	G	392.867	2.20577	0.0285997	10	18755664	9.341e-07	1	10:18755664	[783]	1	CACNB2	CACNB2	1
5:153621015	A	417.592	2.12112	0.0352086	5	153621015	1.013e-06	1	5:153621015	[55568]	1	GALNT10	GALNT10	1
3:30004183	G	-398.267	-2.18822	0.0298736	3	30004183	2.017e-06	1	3:30004183	[27303]	1	RBMS3	RBMS3	3
4:87892659	C	418.066	2.25958	0.0249823	4	87892659	2.489e-06	1	4:87892659	[4299]	1	AFF1	AFF1	1
8:3082848	T	-377.208	-1.97772	0.0494065	8	3082848	3.664e-06	1	8:3082848	[64478]	1	CSMD1	CSMD1	2
16:50752815	C	436.916	2.82964	0.00516079	16	50752815	7.132e-06	1	16:50752815	[64127]	1	NOD2	NOD2	1
12:108574278	G	428.667	2.30153	0.0224462	12	108574278	9.318e-06	1	12:108574278	[9671]	1	WSCD2	WSCD2	1
12:104010924	G	-322.54	-1.99799	0.0471439	12	104010924	1.117e-05	1	12:104010924	[55576]	1	STAB2	STAB2	1
14:99665331	G	422.185	2.01588	0.045221	14	99665331	1.199e-05	1	14:99665331	[64919]	1	BCL11B	BCL11B	2
11:41049352	G	403.881	2.51388	0.0127714	11	41049352	1.324e-05	1	11:41049352	[57689]	1	LRRC4C	LRRC4C	2
11:30422068	G	347.038	2.14135	0.0335196	11	30422068	1.414e-05	1	11:30422068	[744]	1	MPPED2	MPPED2	2
17:74378901	A	539.753	2.40418	0.0171696	17	74378901	1.471e-05	1	17:74378901	[5635, 8877]	2	PRPSAP1	PRPSAP1	1
18:9335743	T	635.185	1.99014	0.0480095	18	9335743	1.849e-05	1	18:9335743	[57045]	1	TWSG1	TWSG1	1
20:41765490	T	-375.696	-2.38596	0.0180171	20	41765490	2.329e-05	1	20:41765490	[11122]	1	PTPRT	PTPRT	3
15:77949887	G	535.4	2.09854	0.0371789	15	77949887	2.771e-05	1	15:77949887	[84894]	1	LINGO1	LINGO1	1
11:46301255	G	-447.102	-2.06555	0.0402285	11	46301255	2.864e-05	1	11:46301255	[90993]	1	CREB3L1	CREB3L1	2
4:790757	C	437.61	2.8906	0.0042927	4	790757	3.922e-05	1	4:790757	[10815]	1	CPLX1	CPLX1	2
8:116472478	T	-309.979	-1.98615	0.0484541	8	116472478	3.963e-05	1	8:116472478	[7227]	1	TRPS1	TRPS1	2
6:148792852	G	511.987	2.42383	0.0162949	6	148792852	4.027e-05	1	6:148792852	[23328]	1	SASH1	SASH1	1
13:23957488	T	-527.366	-2.02995	0.043756	13	23957488	4.208e-05	1	13:23957488	[26278]	1	SACS	SACS	1
1:40032239	T	-438.302	-2.72705	0.00698882	1	40032239	4.316e-05	1	1:40032239	[8761]	1	PABPC4	PABPC4	1
8:40423517	T	-460.23	-2.70262	0.00750266	8	40423517	4.494e-05	1	8:40423517	[79698]	1	ZMAT4	ZMAT4	2
7:83630382	T	395.366	2.01231	0.0455992	7	83630382	4.867e-05	1	7:83630382	[10371]	1	SEMA3A	SEMA3A	3
5:11854879	C	385.441	2.16608	0.0315507	5	11854879	4.927e-05	1	5:11854879	[1501]	1	CTNND2	CTNND2	1
19:2686461	A	458.312	2.45573	0.0149589	19	2686461	5.469e-05	1	19:2686461	[2788]	1	GNG7	GNG7	3
13:113438457	C	373.42	2.39758	0.0174722	13	113438457	6.553e-05	1	13:113438457	[23250]	1	ATP11A	ATP11A	1
1:212543806	A	-433.926	-2.13318	0.0341933	1	212543806	6.81e-05	1	1:212543806	[55248]	1	TMEM206	TMEM206	1
6:66270983	A	-533.352	-2.88223	0.00440837	6	66270983	6.812e-05	1	6:66270983	[346007]	1	EYS	EYS	1
8:116429998	T	444.462	2.2741	0.0240779	8	116429998	7.008e-05	1	8:116429998	[7227]	1	TRPS1	TRPS1	2
2:167758908	A	411.874	2.27663	0.0239231	2	167758908	7.161e-05	1	2:167758908	[129446]	1	XIRP2	XIRP2	1
5:137034169	T	424.501	2.12998	0.0344602	5	137034169	7.826e-05	1	5:137034169	[26249]	1	KLHL3	KLHL3	1
10:14614982	C	-609.5	-2.70195	0.00751732	10	14614982	8.801e-05	1	10:14614982	[83641]	1	FAM107B	FAM107B	1
19:2514732	T	-676.685	-2.39078	0.0177892	19	2514732	9.141e-05	1	19:2514732	[2788]	1	GNG7	GNG7	3
12:101274418	T	-494.943	-3.1528	0.00187968	12	101274418	9.51e-05	1	12:101274418	[121601]	1	ANO4	ANO4	3
1:113056990	T	439.547	2.16603	0.0315542	1	113056990	0.0001089	1	1:113056990	[7482]	1	WNT2B	WNT2B	1
5:149124131	G	-468.637	-2.6219	0.00945262	5	149124131	0.0001113	1	5:149124131	[133522]	1	PPARGC1B	PPARGC1B	1
17:9956321	C	-461.979	-2.22796	0.0270565	17	9956321	0.0001149	1	17:9956321	[8522]	1	GAS7	GAS7	1
22:22204793	G	379.992	2.40767	0.0170111	22	22204793	0.0001217	1	22:22204793	[5594]	1	MAPK1	MAPK1	1
17:65736913	C	573.249	2.2083	0.0284198	17	65736913	0.0001389	1	17:65736913	[25926]	1	NOL11	NOL11	1
12:24441358	A	-539.77	-2.74703	0.00659247	12	24441358	0.0001454	1	12:24441358	[6660]	1	SOX5	SOX5	1
15:52567224	T	-572.108	-2.31328	0.0217779	15	52567224	0.0001463	1	15:52567224	[55930]	1	MYO5C	MYO5C	1
3:9426224	A	-503.108	-2.2874	0.0232741	3	9426224	0.0001671	1	3:9426224	[25917]	1	THUMPD3	THUMPD3	1
17:71547951	T	-433.584	-2.3612	0.0192284	17	71547951	0.0001756	1	17:71547951	[54549]	1	SDK2	SDK2	1
1:243513047	G	419.249	2.58832	0.0103901	1	243513047	0.0001804	1	1:243513047	[10806]	1	SDCCAG8	SDCCAG8	1
20:41182003	C	379.891	2.4213	0.016405	20	41182003	0.0001881	1	20:41182003	[11122]	1	PTPRT	PTPRT	3
16:85120500	T	-324.537	-2.101	0.03696	16	85120500	0.0001901	1	16:85120500	[9764]	1	KIAA0513	KIAA0513	1
1:39731550	C	-489.873	-2.75537	0.00643315	1	39731550	0.0002288	1	1:39731550	[23499]	1	MACF1	MACF1	1
3:69843971	G	391.603	2.43099	0.015986	3	69843971	0.0002294	1	3:69843971	[4286]	1	MITF	MITF	3
15:85379278	T	469.164	2.58557	0.0104706	15	85379278	0.0002334	1	15:85379278	[57538]	1	ALPK3	ALPK3	1
1:159161279	G	-469.781	-2.59571	0.010177	1	159161279	0.0002495	1	1:159161279	[57863]	1	CADM3	CADM3	1
6:46687419	T	-539.839	-2.86314	0.00466581	6	46687419	0.0002609	1	6:46687419	[7941]	1	PLA2G7	PLA2G7	1
13:67691766	T	515.29	2.77656	0.00604373	13	67691766	0.0002654	1	13:67691766	[5101]	1	PCDH9	PCDH9	1
11:125039952	T	400.437	2.07771	0.0390806	11	125039952	0.0002857	1	11:125039952	[63876]	1	PKNOX2	PKNOX2	2
4:175162767	C	683.429	3.07839	0.00238923	4	175162767	0.000287	1	4:175162767	[26269]	1	FBXO8	FBXO8	1
1:108740419	T	517.026	2.89225	0.00427115	1	108740419	0.0002895	1	1:108740419	[29957]	1	SLC25A24	SLC25A24	1
8:134559333	G	535.687	2.07437	0.0393931	8	134559333	0.0002959	1	8:134559333	[6482]	1	ST3GAL1	ST3GAL1	1
7:122016519	T	386.643	2.25857	0.0250467	7	122016519	0.0003056	1	7:122016519	[93664]	1	CADPS2	CADPS2	1
7:81827878	T	438.563	2.26599	0.0245795	7	81827878	0.0003119	1	7:81827878	[781]	1	CACNA2D1	CACNA2D1	1
17:49839893	C	-345.711	-2.03091	0.0436574	17	49839893	0.0003156	1	17:49839893	[56934]	1	CA10	CA10	2
4:186205791	C	391.77	2.38798	0.0179214	4	186205791	0.0003539	1	4:186205791	[83891]	1	SNX25	SNX25	1
6:124413114	C	-377.102	-1.98381	0.0487173	6	124413114	0.0003592	1	6:124413114	[154215]	1	NKAIN2	NKAIN2	1
4:37843161	G	566.215	2.62965	0.00924758	4	37843161	0.000365	1	4:37843161	[55276]	1	PGM2	PGM2	1
12:101211766	A	393.342	2.41385	0.0167339	12	101211766	0.0003797	1	12:101211766	[121601]	1	ANO4	ANO4	3
12:1020266	C	603.902	2.58281	0.0105518	12	1020266	0.0003829	1	12:1020266	[65125]	1	WNK1	WNK1	1
3:43362597	C	-526.799	-2.93116	0.00379141	3	43362597	0.0004022	1	3:43362597	[54861]	1	SNRK	SNRK	1
13:100499277	A	456.315	2.65897	0.00850684	13	100499277	0.0004044	1	13:100499277	[171425]	1	CLYBL	CLYBL	1
18:11802302	A	496.937	2.1515	0.0326993	18	11802302	0.000411	1	18:11802302	[2774]	1	GNAL	GNAL	1
3:133690000	T	601.205	2.2242	0.0273122	3	133690000	0.0004124	1	3:133690000	[6578]	1	SLCO2A1	SLCO2A1	1
9:72076547	G	-331.148	-2.06972	0.0398312	9	72076547	0.0004367	1	9:72076547	[320]	1	APBA1	APBA1	1
9:94796130	G	781.418	3.19651	0.00162929	9	94796130	0.0004572	1	9:94796130	[10558]	1	SPTLC1	SPTLC1	1
2:125054416	G	-449.628	-2.34846	0.0198789	2	125054416	0.0004694	1	2:125054416	[129684]	1	CNTNAP5	CNTNAP5	3
2:139434880	G	348.414	2.28996	0.0231222	2	139434880	0.0004926	1	2:139434880	[11249]	1	NXPH2	NXPH2	1
14:81756479	T	326.766	2.15376	0.0325188	14	81756479	0.0005171	1	14:81756479	[85439]	1	STON2	STON2	1
6:46613083	C	-363.512	-2.38066	0.0182707	6	46613083	0.0005249	1	6:46613083	[51302]	1	CYP39A1	CYP39A1	1
2:54122956	A	356.266	2.17987	0.030497	2	54122956	0.0005477	1	2:54122956	[23198]	1	PSME4	PSME4	1
3:12468410	A	571.866	2.12958	0.0344937	3	12468410	0.0005864	1	3:12468410	[5468]	1	PPARG	PPARG	1
2:234436069	T	-922.754	-2.05465	0.0412821	2	234436069	0.0005872	1	2:234436069	[55230]	1	USP40	USP40	1
11:86860743	C	563.108	2.0117	0.0456721	11	86860743	0.0006043	1	11:86860743	[65084]	1	TMEM135	TMEM135	1
2:142392355	A	-652.032	-2.88931	0.0043096	2	142392355	0.0006159	1	2:142392355	[53353]	1	LRP1B	LRP1B	4
12:123884070	G	479.608	2.58006	0.0106374	12	123884070	0.0006438	1	12:123884070	[387893]	1	SETD8	SETD8	1
15:69524718	A	470.183	2.80695	0.00552282	15	69524718	0.0006488	1	15:69524718	[26035]	1	GLCE	GLCE	1
3:85990690	A	482.087	2.22297	0.0274033	3	85990690	0.0006499	1	3:85990690	[253559]	1	CADM2	CADM2	1
12:3736940	T	503.118	2.22824	0.0270375	12	3736940	0.0006605	1	12:3736940	[84766]	1	CRACR2A	CRACR2A	1
19:47931807	G	-937.689	-2.05166	0.0415746	19	47931807	0.0006633	1	19:47931807	[6543]	1	SLC8A2	SLC8A2	1
15:40535421	A	364.76	2.22919	0.026973	15	40535421	0.0006652	1	15:40535421	[56924]	1	PAK6	PAK6	1
11:117365821	A	514.9	2.03131	0.0436165	11	117365821	0.0006725	1	11:117365821	[57453]	1	DSCAML1	DSCAML1	2
10:77536364	C	-1599.9	-2.29241	0.0229776	10	77536364	0.0006762	1	10:77536364	[83938]	1	C10orf11	C10orf11	1
22:39216667	T	358.212	2.24055	0.0262134	22	39216667	0.0007231	1	22:39216667	[23467]	1	NPTXR	NPTXR	1
4:104008477	T	-423.748	-1.99666	0.0472898	4	104008477	0.0007978	1	4:104008477	[56898]	1	BDH2	BDH2	1
6:157955083	G	-361.176	-2.10867	0.0362839	6	157955083	0.0008788	1	6:157955083	[79683]	1	ZDHHC14	ZDHHC14	1
3:69832377	C	-524.88	-2.72527	0.00702521	3	69832377	0.0009073	1	3:69832377	[4286]	1	MITF	MITF	3
1:226920773	A	-416.913	-2.13525	0.0340214	1	226920773	0.0009087	1	1:226920773	[3707]	1	ITPKB	ITPKB	1
9:91610929	A	-326.842	-2.01827	0.0449697	9	91610929	0.0009395	1	9:91610929	[286223, 1903]	2	C9orf47	C9orf47	1
7:14246893	A	495.311	2.02932	0.0438206	7	14246893	0.0009396	1	7:14246893	[1607]	1	DGKB	DGKB	1
15:33061723	G	498.963	2.21181	0.0281718	15	33061723	0.0009831	1	15:33061723	[342184]	1	FMN1	FMN1	2
10:68262237	C	326.844	2.07634	0.0392082	10	68262237	0.001011	1	10:68262237	[29119]	1	CTNNA3	CTNNA3	3
15:74495374	C	-464.737	-2.16562	0.0315865	15	74495374	0.001034	1	15:74495374	[64220]	1	STRA6	STRA6	1
7:22255202	G	352.318	2.03317	0.043426	7	22255202	0.001064	1	7:22255202	[9771]	1	RAPGEF5	RAPGEF5	1
6:162881136	A	-411.93	-2.26217	0.0248193	6	162881136	0.00108	1	6:162881136	[5071]	1	PARK2	PARK2	3
20:3244449	G	-441.864	-2.2897	0.0231378	20	3244449	0.001098	1	20:3244449	[25943]	1	C20orf194	C20orf194	1
4:94659468	A	-368.535	-2.39138	0.017761	4	94659468	0.001103	1	4:94659468	[2895]	1	GRID2	GRID2	2
2:100377774	G	459.962	2.39721	0.0174893	2	100377774	0.001134	1	2:100377774	[3899]	1	AFF3	AFF3	2
20:15356533	C	-974.715	-2.85069	0.00484439	20	15356533	0.001143	1	20:15356533	[140733]	1	MACROD2	MACROD2	1
1:76024137	C	449.922	2.25807	0.0250784	1	76024137	0.001145	1	1:76024137	[204962]	1	SLC44A5	SLC44A5	1
1:241781480	T	373.898	2.31909	0.0214534	1	241781480	0.001147	1	1:241781480	[23596]	1	OPN3	OPN3	1
10:12572266	T	677.113	1.9734	0.0498998	10	12572266	0.001158	1	10:12572266	[57118]	1	CAMK1D	CAMK1D	1
8:42340942	C	-571.866	-3.7649	0.000222011	8	42340942	0.00117	1	8:42340942	[6575]	1	SLC20A2	SLC20A2	2
5:180041491	T	-312.597	-2.10239	0.0368362	5	180041491	0.001194	1	5:180041491	[2324]	1	FLT4	FLT4	1
13:53185730	G	-390.026	-2.45611	0.0149435	13	53185730	0.001196	1	13:53185730	[144983]	1	HNRNPA1L2	HNRNPA1L2	1
17:56768103	G	391.464	2.0182	0.0449765	17	56768103	0.001218	1	17:56768103	[56155]	1	TEX14	TEX14	1
17:57061238	A	386.367	2.00497	0.0463855	17	57061238	0.001219	1	17:57061238	[22843, 4591]	2	PPM1E	PPM1E	1
3:97445469	C	308.918	2.00918	0.0459329	3	97445469	0.00124	1	3:97445469	[285220]	1	EPHA6	EPHA6	1
7:4027536	A	421.606	2.26703	0.0245145	7	4027536	0.001256	1	7:4027536	[221935]	1	SDK1	SDK1	2
12:78402567	A	-456.21	-2.98343	0.00322451	12	78402567	0.001258	1	12:78402567	[89795]	1	NAV3	NAV3	1
15:76578762	A	698.262	2.0038	0.0465123	15	76578762	0.001344	1	15:76578762	[2108]	1	ETFA	ETFA	1
9:100277538	T	-1105.33	-3.06301	0.00250931	9	100277538	0.001354	1	9:100277538	[7111]	1	TMOD1	TMOD1	1
5:168488958	A	-369.729	-2.13731	0.0338515	5	168488958	0.001356	1	5:168488958	[6586]	1	SLIT3	SLIT3	4
20:8179407	C	423.928	2.02073	0.0447113	20	8179407	0.001366	1	20:8179407	[23236]	1	PLCB1	PLCB1	1
21:43282873	T	-452.901	-2.05873	0.0408849	21	43282873	0.001382	1	21:43282873	[63977]	1	PRDM15	PRDM15	3
15:47695113	C	373.862	2.0311	0.0436383	15	47695113	0.001466	1	15:47695113	[80031]	1	SEMA6D	SEMA6D	1
15:25123462	A	632.791	2.2504	0.0255699	15	25123462	0.001477	1	15:25123462	[6638]	1	SNRPN	SNRPN	1
17:12883013	T	-529.18	-2.32902	0.0209097	17	12883013	0.001479	1	17:12883013	[9912]	1	ARHGAP44	ARHGAP44	1
22:39883344	C	-481.936	-2.04563	0.0421707	22	39883344	0.001497	1	22:39883344	[4248]	1	MGAT3	MGAT3	1
1:55673828	A	-514.442	-2.70044	0.00755022	1	55673828	0.001498	1	1:55673828	[23358]	1	USP24	USP24	1
15:74723644	G	333.569	2.04126	0.0426075	15	74723644	0.001531	1	15:74723644	[8482]	1	SEMA7A	SEMA7A	1
10:99445122	T	-387.955	-2.33884	0.0203832	10	99445122	0.001538	1	10:99445122	[60370]	1	AVPI1	AVPI1	1
7:128623097	T	-338.186	-2.11654	0.0356007	7	128623097	0.001583	1	7:128623097	[23534]	1	TNPO3	TNPO3	1
11:70178578	A	359.131	2.37039	0.0187707	11	70178578	0.00159	1	11:70178578	[8500]	1	PPFIA1	PPFIA1	1
2:25990640	C	-742.376	-3.44603	0.000700218	2	25990640	0.00166	1	2:25990640	[55252]	1	ASXL2	ASXL2	1
3:44965595	T	644.586	2.29907	0.0225889	3	44965595	0.001697	1	3:44965595	[51304]	1	ZDHHC3	ZDHHC3	1
6:151317192	G	373.612	2.10621	0.0364995	6	151317192	0.001724	1	6:151317192	[25902]	1	MTHFD1L	MTHFD1L	1
6:161919214	C	-505.252	-2.85442	0.00479029	6	161919214	0.001731	1	6:161919214	[5071]	1	PARK2	PARK2	3
1:95697529	A	-649.922	-2.29929	0.0225757	1	95697529	0.001749	1	1:95697529	[100527978]	1	TMEM56-RWDD3	TMEM56-RWDD3	2
15:67884704	C	663.906	2.37185	0.0187043	15	67884704	0.00179	1	15:67884704	[5607]	1	MAP2K5	MAP2K5	1
7:139728584	C	-455.514	-2.40774	0.017008	7	139728584	0.001852	1	7:139728584	[64761]	1	PARP12	PARP12	1
13:111559742	A	-441.492	-2.86746	0.00460521	13	111559742	0.001952	1	13:111559742	[55608]	1	ANKRD10	ANKRD10	1
3:51355426	A	-1494.05	-2.54432	0.0117446	3	51355426	0.001958	1	3:51355426	[1795]	1	DOCK3	DOCK3	2
2:48952574	T	-359.114	-2.36115	0.0192308	2	48952574	0.001967	1	2:48952574	[286749, 11036, 3973]	3	STON1-GTF2A1L	STON1-GTF2A1L	1
5:96363407	C	-404.92	-2.61339	0.00968296	5	96363407	0.001987	1	5:96363407	[4012]	1	LNPEP	LNPEP	1
11:57893967	C	429.842	2.57306	0.0108432	11	57893967	0.001988	1	11:57893967	[219956]	1	OR9Q1	OR9Q1	1
4:47575461	C	326.658	1.98697	0.0483631	4	47575461	0.00199	1	4:47575461	[57205]	1	ATP10D	ATP10D	1
9:132963350	T	-910.087	-2.64328	0.00889612	9	132963350	0.001991	1	9:132963350	[23413]	1	NCS1	NCS1	1
18:13697314	C	-683.231	-3.45949	0.000668118	18	13697314	0.001995	1	18:13697314	[125228]	1	FAM210A	FAM210A	1
3:178256957	G	-651.862	-2.8401	0.00500137	3	178256957	0.002062	1	3:178256957	[10242]	1	KCNMB2	KCNMB2	1
2:145227258	C	-766.607	-3.06538	0.00249045	2	145227258	0.002069	1	2:145227258	[9839]	1	ZEB2	ZEB2	1
1:72628347	C	623.036	2.9934	0.00312565	1	72628347	0.002076	1	1:72628347	[257194]	1	NEGR1	NEGR1	1
7:137089537	T	379.106	2.17338	0.0309891	7	137089537	0.002129	1	7:137089537	[9162]	1	DGKI	DGKI	1
8:16942849	T	-377.439	-2.31435	0.0217179	8	16942849	0.002184	1	8:16942849	[286097]	1	MICU3	MICU3	1
8:89248590	T	469.849	2.20027	0.0289931	8	89248590	0.002187	1	8:89248590	[4325]	1	MMP16	MMP16	1
3:50878440	T	-1345.83	-2.57724	0.0107173	3	50878440	0.002211	1	3:50878440	[1795]	1	DOCK3	DOCK3	2
17:59269257	G	-387.15	-2.30146	0.0224506	17	59269257	0.002272	1	17:59269257	[54828]	1	BCAS3	BCAS3	1
4:786401	C	-392.123	-2.53546	0.0120356	4	786401	0.002308	1	4:786401	[10815]	1	CPLX1	CPLX1	2
3:62445376	C	615.066	3.62939	0.000365143	3	62445376	0.002333	1	3:62445376	[8618]	1	CADPS	CADPS	2
17:67236640	A	-425.618	-2.49535	0.0134353	17	67236640	0.002355	1	17:67236640	[10349]	1	ABCA10	ABCA10	1
14:69732561	C	770.426	2.26205	0.0248264	14	69732561	0.002358	1	14:69732561	[57452]	1	GALNT16	GALNT16	1
16:5318656	G	-444.533	-2.14685	0.0330725	16	5318656	0.00237	1	16:5318656	[54715]	1	RBFOX1	RBFOX1	5
10:68136961	G	-370.822	-2.16387	0.0317227	10	68136961	0.00238	1	10:68136961	[29119]	1	CTNNA3	CTNNA3	3
17:2840368	A	538.316	2.13965	0.0336588	17	2840368	0.00238	1	17:2840368	[23108]	1	RAP1GAP2	RAP1GAP2	1
2:213131988	G	-877.415	-3.22488	0.00148373	2	213131988	0.002388	1	2:213131988	[2066]	1	ERBB4	ERBB4	3
1:57975111	G	-465.961	-2.45717	0.0149007	1	57975111	0.002391	1	1:57975111	[1600]	1	DAB1	DAB1	3
16:7445146	G	513.29	1.97658	0.049536	16	7445146	0.002392	1	16:7445146	[54715]	1	RBFOX1	RBFOX1	5
8:27527640	A	471.47	2.40043	0.0173409	8	27527640	0.002443	1	8:27527640	[51435]	1	SCARA3	SCARA3	1
3:192132361	T	-405.259	-2.57543	0.0107717	3	192132361	0.002531	1	3:192132361	[2257]	1	FGF12	FGF12	2
16:7724137	T	725.108	2.82757	0.00519285	16	7724137	0.002631	1	16:7724137	[54715]	1	RBFOX1	RBFOX1	5
12:111015121	A	-542.449	-2.83777	0.00503911	12	111015121	0.002682	1	12:111015121	[160760]	1	PPTC7	PPTC7	2
10:91374550	C	-574.381	-2.98429	0.00321789	10	91374550	0.002725	1	10:91374550	[53354]	1	PANK1	PANK1	1
1:41486245	T	-404.934	-2.05863	0.040894	1	41486245	0.00278	1	1:41486245	[200172]	1	SLFNL1	SLFNL1	1
7:11579630	A	924.005	2.00715	0.046151	7	11579630	0.002797	1	7:11579630	[221981]	1	THSD7A	THSD7A	1
5:169342517	G	-437.974	-2.46771	0.0144827	5	169342517	0.002816	1	5:169342517	[1794, 100131897]	2	DOCK2	DOCK2	1
7:28778579	G	370.699	2.19012	0.0297328	7	28778579	0.002824	1	7:28778579	[9586]	1	CREB5	CREB5	2
1:212769955	A	-762.326	-2.14774	0.0330012	1	212769955	0.002872	1	1:212769955	[467]	1	ATF3	ATF3	1
18:24127313	T	687.418	2.24671	0.0258094	18	24127313	0.002885	1	18:24127313	[284252]	1	KCTD1	KCTD1	1
6:16583147	G	-666.679	-2.38733	0.017952	6	16583147	0.002996	1	6:16583147	[6310]	1	ATXN1	ATXN1	2
1:175996260	A	-447.66	-2.60898	0.00980409	1	175996260	0.00304	1	1:175996260	[64326]	1	RFWD2	RFWD2	1
4:90715231	T	-1198.6	-2.15724	0.0322423	4	90715231	0.00306	1	4:90715231	[6622]	1	SNCA	SNCA	1
20:31814348	A	-350.552	-2.14662	0.0330912	20	31814348	0.003073	1	20:31814348	[128861]	1	BPIFA3	BPIFA3	1
5:71598904	G	-926.94	-2.12314	0.0350361	5	71598904	0.003122	1	5:71598904	[23107]	1	MRPS27	MRPS27	1
12:124995394	A	809.692	2.58824	0.0103924	12	124995394	0.003128	1	12:124995394	[9612]	1	NCOR2	NCOR2	2
5:83288589	C	-321.385	-1.97261	0.0499904	5	83288589	0.003184	1	5:83288589	[10085]	1	EDIL3	EDIL3	1
1:237993724	T	411.549	2.38943	0.0178583	1	237993724	0.003223	1	1:237993724	[6262]	1	RYR2	RYR2	2
6:44214417	C	600.271	3.12501	0.00205688	6	44214417	0.0033	1	6:44214417	[3326]	1	HSP90AB1	HSP90AB1	1
4:5665924	C	525.104	2.35602	0.0194907	4	5665924	0.003348	1	4:5665924	[132884]	1	EVC2	EVC2	1
11:41200764	T	-328.315	-2.0145	0.0453671	11	41200764	0.003384	1	11:41200764	[57689]	1	LRRC4C	LRRC4C	2
6:83748424	C	-375.714	-2.26821	0.0244414	6	83748424	0.003417	1	6:83748424	[90025]	1	UBE3D	UBE3D	1
3:69934529	G	-330.61	-2.00816	0.0460429	3	69934529	0.003544	1	3:69934529	[4286]	1	MITF	MITF	3
7:151088648	C	-467.327	-2.37595	0.0184987	7	151088648	0.003548	1	7:151088648	[349136]	1	WDR86	WDR86	1
9:3879693	C	-809.074	-2.30847	0.0220495	9	3879693	0.003611	1	9:3879693	[169792]	1	GLIS3	GLIS3	1
16:87676339	T	-659.431	-2.4785	0.0140657	16	87676339	0.003663	1	16:87676339	[57338]	1	JPH3	JPH3	1
18:57151850	C	563.498	2.2645	0.0246727	18	57151850	0.00375	1	18:57151850	[147372]	1	CCBE1	CCBE1	1
2:217197585	A	-919.127	-2.21917	0.0276585	2	217197585	0.003773	1	2:217197585	[57574]	1	MARCH4	MARCH4	1
7:103539234	C	312.296	2.04517	0.0422168	7	103539234	0.003837	1	7:103539234	[5649]	1	RELN	RELN	1
9:71939431	A	-611.038	-3.30204	0.00114666	9	71939431	0.00386	1	9:71939431	[9413]	1	FAM189A2	FAM189A2	1
8:100860657	T	640.065	2.92005	0.00392307	8	100860657	0.003922	1	8:100860657	[157680]	1	VPS13B	VPS13B	2
7:140456513	G	-684.83	-2.29975	0.0225492	7	140456513	0.00393	1	7:140456513	[673]	1	BRAF	BRAF	1
18:3509149	T	395.753	2.12428	0.0349402	18	3509149	0.003965	1	18:3509149	[9229]	1	DLGAP1	DLGAP1	1
6:7829326	G	-332.261	-2.12408	0.0349569	6	7829326	0.003971	1	6:7829326	[654]	1	BMP6	BMP6	2
10:71652501	A	407.43	2.23342	0.0266877	10	71652501	0.003971	1	10:71652501	[1305]	1	COL13A1	COL13A1	1
7:36925535	C	511.007	2.68947	0.00779336	7	36925535	0.004055	1	7:36925535	[9844]	1	ELMO1	ELMO1	1
7:83984606	T	-470.409	-2.50957	0.0129232	7	83984606	0.004066	1	7:83984606	[10371]	1	SEMA3A	SEMA3A	3
18:31702858	A	-881.398	-1.97475	0.0497455	18	31702858	0.004125	1	18:31702858	[8715]	1	NOL4	NOL4	1
19:18758169	A	-460.859	-2.30953	0.0219894	19	18758169	0.00414	1	19:18758169	[55295]	1	KLHL26	KLHL26	1
16:56368689	T	-342.894	-2.26947	0.0243629	16	56368689	0.004177	1	16:56368689	[2775]	1	GNAO1	GNAO1	1
1:17395480	G	352.409	2.2067	0.0285333	1	17395480	0.004219	1	1:17395480	[11240]	1	PADI2	PADI2	1
10:116353802	T	713.079	2.2783	0.0238213	10	116353802	0.004288	1	10:116353802	[3983]	1	ABLIM1	ABLIM1	1
6:32804570	A	480.435	2.97748	0.0032848	6	32804570	0.004389	1	6:32804570	[6891]	1	TAP2	TAP2	2
12:63163019	G	-452.571	-2.55953	0.0112595	12	63163019	0.004413	1	12:63163019	[57460]	1	PPM1H	PPM1H	2
2:142601992	C	437.941	2.21585	0.0278891	2	142601992	0.004432	1	2:142601992	[53353]	1	LRP1B	LRP1B	4
17:31466391	A	347.086	2.11925	0.0353683	17	31466391	0.004491	1	17:31466391	[40]	1	ASIC2	ASIC2	2
12:64314158	C	331.104	2.06477	0.0403026	12	64314158	0.004768	1	12:64314158	[57522]	1	SRGAP1	SRGAP1	1
16:6400124	G	324.132	2.18268	0.030286	16	6400124	0.004777	1	16:6400124	[54715]	1	RBFOX1	RBFOX1	5
5:168662918	C	826.805	2.89044	0.00429478	5	168662918	0.004798	1	5:168662918	[6586]	1	SLIT3	SLIT3	4
20:51800587	T	383.851	1.97698	0.0494906	20	51800587	0.004825	1	20:51800587	[128553]	1	TSHZ2	TSHZ2	2
8:3196871	C	437.353	2.5471	0.0116546	8	3196871	0.004886	1	8:3196871	[64478]	1	CSMD1	CSMD1	2
20:50717288	G	359.404	2.02851	0.0439043	20	50717288	0.004887	1	20:50717288	[55734]	1	ZFP64	ZFP64	1
3:186079990	C	538.617	2.24947	0.0256298	3	186079990	0.004979	1	3:186079990	[1608]	1	DGKG	DGKG	1
8:40698506	C	-496.102	-2.54124	0.0118448	8	40698506	0.004994	1	8:40698506	[79698]	1	ZMAT4	ZMAT4	2
14:63247338	G	-743.015	-2.79244	0.00576626	14	63247338	0.005047	1	14:63247338	[27133]	1	KCNH5	KCNH5	1
1:223419967	T	-325.497	-2.08513	0.0383934	1	223419967	0.00518	1	1:223419967	[55061]	1	SUSD4	SUSD4	1
12:63192295	C	-866.027	-2.72811	0.00696718	12	63192295	0.005339	1	12:63192295	[57460]	1	PPM1H	PPM1H	2
2:33546609	A	506.562	2.84877	0.00487263	2	33546609	0.005388	1	2:33546609	[4052]	1	LTBP1	LTBP1	2
2:202036478	G	595.712	2.16824	0.0313834	2	202036478	0.005391	1	2:202036478	[8837]	1	CFLAR	CFLAR	1
20:57773121	A	892.129	2.00937	0.0459134	20	57773121	0.005511	1	20:57773121	[128611]	1	ZNF831	ZNF831	1
2:141456434	T	414.61	2.4943	0.0134738	2	141456434	0.005756	1	2:141456434	[53353]	1	LRP1B	LRP1B	4
14:99688898	A	-849.653	-2.78212	0.00594525	14	99688898	0.005773	1	14:99688898	[64919]	1	BCL11B	BCL11B	2
17:16354301	A	557.828	3.31004	0.00111613	17	16354301	0.00587	1	17:16354301	[388341]	1	LRRC75A	LRRC75A	1
3:168843698	G	356.013	2.02375	0.0443962	3	168843698	0.005941	1	3:168843698	[2122]	1	MECOM	MECOM	1
3:32208352	T	995.847	3.2	0.0016107	3	32208352	0.005967	1	3:32208352	[23171]	1	GPD1L	GPD1L	1
11:30500832	G	289.824	1.98427	0.0486651	11	30500832	0.005996	1	11:30500832	[744]	1	MPPED2	MPPED2	2
11:122681254	C	506.955	2.5899	0.0103442	11	122681254	0.006071	1	11:122681254	[84959]	1	UBASH3B	UBASH3B	1
4:16650090	G	488.035	2.00111	0.0468035	4	16650090	0.006093	1	4:16650090	[9079]	1	LDB2	LDB2	1
12:120785685	G	-652.743	-2.02684	0.0440762	12	120785685	0.006098	1	12:120785685	[4440]	1	MSI1	MSI1	1
21:32787842	C	-927.295	-2.61237	0.00971082	21	32787842	0.006144	1	21:32787842	[7074]	1	TIAM1	TIAM1	1
8:31959943	T	798.613	2.34362	0.0201315	8	31959943	0.006379	1	8:31959943	[3084]	1	NRG1	NRG1	1
5:172337327	G	-373.743	-2.05751	0.0410027	5	172337327	0.006445	1	5:172337327	[57222]	1	ERGIC1	ERGIC1	1
5:53275441	C	-562.181	-2.39324	0.0176793	5	53275441	0.006576	1	5:53275441	[54622]	1	ARL15	ARL15	1
19:18542701	T	352.861	2.34006	0.0203189	19	18542701	0.006605	1	19:18542701	[170463]	1	SSBP4	SSBP4	1
5:133906609	A	326.558	1.9764	0.0495562	5	133906609	0.00664	1	5:133906609	[23338]	1	JADE2	JADE2	2
7:69989260	T	-686.261	-2.19091	0.0296752	7	69989260	0.006818	1	7:69989260	[26053]	1	AUTS2	AUTS2	2
16:28306987	A	-414.821	-2.30815	0.0220675	16	28306987	0.006882	1	16:28306987	[388228]	1	SBK1	SBK1	1
12:99269118	C	-358.737	-2.03967	0.0427674	12	99269118	0.006928	1	12:99269118	[56899]	1	ANKS1B	ANKS1B	1
7:3400696	A	455.154	2.35063	0.0197669	7	3400696	0.007044	1	7:3400696	[221935]	1	SDK1	SDK1	2
3:41328182	T	569.31	2.2585	0.025051	3	41328182	0.007049	1	3:41328182	[54986]	1	ULK4	ULK4	1
12:72733797	C	-413.594	-2.08526	0.038389	12	72733797	0.007084	1	12:72733797	[29953]	1	TRHDE	TRHDE	1
18:29237099	G	465.683	2.01989	0.0447998	18	29237099	0.007095	1	18:29237099	[9331]	1	B4GALT6	B4GALT6	1
18:32097187	C	-489.114	-2.19318	0.0295087	18	32097187	0.007113	1	18:32097187	[1837]	1	DTNA	DTNA	1
6:36257665	T	652.209	2.18684	0.0299754	6	36257665	0.007136	1	6:36257665	[285848]	1	PNPLA1	PNPLA1	1
3:29372404	G	355.783	2.23764	0.0264057	3	29372404	0.007138	1	3:29372404	[27303]	1	RBMS3	RBMS3	3
9:2032845	A	-536.557	-2.50391	0.0131251	9	2032845	0.007199	1	9:2032845	[6595]	1	SMARCA2	SMARCA2	1
22:30989492	A	-488.829	-2.18915	0.0298047	22	30989492	0.007233	1	22:30989492	[23481]	1	PES1	PES1	1
8:131005345	G	-354.382	-2.21134	0.0282051	8	131005345	0.007371	1	8:131005345	[51571]	1	FAM49B	FAM49B	1
16:81578706	A	486.726	2.00189	0.0467187	16	81578706	0.007477	1	16:81578706	[80790]	1	CMIP	CMIP	1
10:95336139	A	-1056.06	-2.4035	0.0172003	10	95336139	0.007726	1	10:95336139	[338557]	1	FFAR4	FFAR4	1
3:47866161	G	-372.946	-1.99142	0.0478677	3	47866161	0.007759	1	3:47866161	[22907]	1	DHX30	DHX30	1
17:13413785	G	-318.87	-1.97694	0.0494948	17	13413785	0.007807	1	17:13413785	[9955]	1	HS3ST3A1	HS3ST3A1	1
3:188933213	T	435.197	2.65171	0.00868498	3	188933213	0.007821	1	3:188933213	[285386]	1	TPRG1	TPRG1	1
16:7754746	G	375.963	2.14982	0.0328333	16	7754746	0.007831	1	16:7754746	[54715]	1	RBFOX1	RBFOX1	5
5:178143635	G	-513.692	-2.40169	0.0172832	5	178143635	0.007869	1	5:178143635	[6940]	1	ZNF354A	ZNF354A	1
13:93301642	C	313.226	2.07319	0.0395042	13	93301642	0.008081	1	13:93301642	[2262]	1	GPC5	GPC5	2
6:110660446	T	666.88	2.16852	0.0313617	6	110660446	0.0081	1	6:110660446	[728464]	1	METTL24	METTL24	1
5:65914287	G	-384.226	-2.18793	0.029895	5	65914287	0.008178	1	5:65914287	[375449]	1	MAST4	MAST4	1
1:40152597	T	644.67	2.32957	0.0208795	1	40152597	0.008503	1	1:40152597	[51440]	1	HPCAL4	HPCAL4	1
17:74540917	C	538.377	2.50366	0.0131338	17	74540917	0.00859	1	17:74540917	[768206]	1	PRCD	PRCD	1
5:106749940	A	465.357	2.37401	0.0185986	5	106749940	0.008636	1	5:106749940	[1946]	1	EFNA5	EFNA5	1
5:94339229	C	874.967	2.77893	0.00600163	5	94339229	0.008713	1	5:94339229	[79772]	1	MCTP1	MCTP1	1
1:244747293	T	699.639	2.55695	0.0113404	1	244747293	0.008782	1	1:244747293	[257044]	1	C1orf101	C1orf101	1
3:29926677	C	-684.03	-4.14037	5.21013e-05	3	29926677	0.008789	1	3:29926677	[27303]	1	RBMS3	RBMS3	3
14:80269602	C	-608.863	-2.14748	0.0330217	14	80269602	0.008896	1	14:80269602	[9369]	1	NRXN3	NRXN3	2
16:53166187	T	489.88	2.97092	0.00335262	16	53166187	0.008961	1	16:53166187	[80205]	1	CHD9	CHD9	1
14:33218177	T	548.296	1.98196	0.0489253	14	33218177	0.009128	1	14:33218177	[9472]	1	AKAP6	AKAP6	1
12:87036945	T	-548.679	-2.28832	0.0232196	12	87036945	0.009181	1	12:87036945	[25834]	1	MGAT4C	MGAT4C	1
16:27367999	C	-714.493	-2.10241	0.0368344	16	27367999	0.009211	1	16:27367999	[3566]	1	IL4R	IL4R	1
3:172089891	T	-804.71	-2.37379	0.018604	3	172089891	0.009281	1	3:172089891	[64778]	1	FNDC3B	FNDC3B	1
18:13504837	G	-705.291	-2.12063	0.0352498	18	13504837	0.00936	1	18:13504837	[753]	1	LDLRAD4	LDLRAD4	1
18:8633485	G	-478.692	-2.15776	0.0322014	18	8633485	0.009463	1	18:8633485	[201475]	1	RAB12	RAB12	1
8:143342967	A	487.482	1.99356	0.0476307	8	143342967	0.009558	1	8:143342967	[203062]	1	TSNARE1	TSNARE1	1
2:17965820	G	-942.338	-2.27583	0.0239717	2	17965820	0.009605	1	2:17965820	[348654]	1	GEN1	GEN1	1
2:119746943	A	512.315	2.02803	0.0439536	2	119746943	0.009632	1	2:119746943	[8685]	1	MARCO	MARCO	1
2:100459435	A	508.69	2.35365	0.0196117	2	100459435	0.009801	1	2:100459435	[3899]	1	AFF3	AFF3	2
21:43223126	T	-553.821	-2.38635	0.0179986	21	43223126	0.009941	1	21:43223126	[63977]	1	PRDM15	PRDM15	3
1:167042762	T	573.966	2.32093	0.0213518	1	167042762	0.009964	1	1:167042762	[10223]	1	GPA33	GPA33	1
3:188343729	T	360.928	2.11412	0.0358093	3	188343729	0.01006	1	3:188343729	[4026]	1	LPP	LPP	2
15:61431787	T	640.657	2.34842	0.0198811	15	61431787	0.01034	1	15:61431787	[6095]	1	RORA	RORA	1
2:31249974	C	-354.293	-2.33477	0.0205997	2	31249974	0.01039	1	2:31249974	[79623]	1	GALNT14	GALNT14	1
8:13249618	G	-443.26	-2.37075	0.018753	8	13249618	0.01043	1	8:13249618	[10395]	1	DLC1	DLC1	1
12:58090301	A	418.511	2.10241	0.0368344	12	58090301	0.01047	1	12:58090301	[10956]	1	OS9	OS9	1
12:110028032	G	921.831	2.58079	0.0106116	12	110028032	0.01058	1	12:110028032	[4598]	1	MVK	MVK	1
22:26403488	C	1341.84	2.83643	0.00505682	22	26403488	0.01059	1	22:26403488	[84700]	1	MYO18B	MYO18B	2
12:119555887	T	-822.75	-2.54537	0.0117103	12	119555887	0.01075	1	12:119555887	[84530]	1	SRRM4	SRRM4	1
7:105336922	T	-741.646	-2.06012	0.04075	7	105336922	0.01078	1	7:105336922	[222255]	1	ATXN7L1	ATXN7L1	1
11:11635629	C	-353.205	-2.38911	0.017868	11	11635629	0.01082	1	11:11635629	[374378]	1	GALNT18	GALNT18	1
11:62890494	C	-354.249	-2.15358	0.0325394	11	62890494	0.01083	1	11:62890494	[283238]	1	SLC22A24	SLC22A24	1
15:101826919	A	-320.172	-1.98323	0.0487818	15	101826919	0.01091	1	15:101826919	[6627]	1	SNRPA1	SNRPA1	1
20:51917248	A	369.895	2.13372	0.0341486	20	51917248	0.01098	1	20:51917248	[128553]	1	TSHZ2	TSHZ2	2
2:223137001	C	-371.842	-1.98775	0.0482752	2	223137001	0.0111	1	2:223137001	[5077]	1	PAX3	PAX3	1
4:111082170	C	-306.251	-1.99254	0.0477439	4	111082170	0.01113	1	4:111082170	[79071]	1	ELOVL6	ELOVL6	1
21:44158264	C	-618.033	-3.08465	0.00234191	21	44158264	0.01123	1	21:44158264	[5152]	1	PDE9A	PDE9A	1
17:47577614	G	-403.755	-2.12346	0.0350093	17	47577614	0.01126	1	17:47577614	[4804]	1	NGFR	NGFR	1
7:28780350	A	-414.149	-2.13413	0.0341137	7	28780350	0.01127	1	7:28780350	[9586]	1	CREB5	CREB5	2
1:57656755	A	-392.46	-2.45217	0.0151031	1	57656755	0.0114	1	1:57656755	[1600]	1	DAB1	DAB1	3
12:124845436	C	504.454	2.3716	0.0187109	12	124845436	0.01151	1	12:124845436	[9612]	1	NCOR2	NCOR2	2
5:174948557	G	647.505	2.99286	0.00313092	5	174948557	0.01154	1	5:174948557	[94081]	1	SFXN1	SFXN1	1
5:133901257	A	388.406	2.1087	0.0362809	5	133901257	0.01169	1	5:133901257	[23338]	1	JADE2	JADE2	2
1:31206957	C	-380.366	-2.19091	0.0296749	1	31206957	0.01171	1	1:31206957	[7805]	1	LAPTM5	LAPTM5	1
6:16570089	T	-332.469	-2.30167	0.0224386	6	16570089	0.01173	1	6:16570089	[6310]	1	ATXN1	ATXN1	2
3:31956607	T	670.637	1.9761	0.0495906	3	31956607	0.01176	1	3:31956607	[114884]	1	OSBPL10	OSBPL10	2
3:7511316	T	-331.447	-1.98337	0.048767	3	7511316	0.0119	1	3:7511316	[2917]	1	GRM7	GRM7	1
8:68509800	A	605.824	2.05639	0.0411115	8	68509800	0.01196	1	8:68509800	[57094]	1	CPA6	CPA6	1
22:20025652	T	517.863	2.08041	0.0388292	22	20025652	0.01224	1	22:20025652	[128989]	1	TANGO2	TANGO2	1
16:8876497	C	-701.331	-2.3727	0.018657	16	8876497	0.01232	1	16:8876497	[18]	1	ABAT	ABAT	1
5:67581304	A	-452.756	-2.03365	0.0433772	5	67581304	0.01241	1	5:67581304	[5295]	1	PIK3R1	PIK3R1	2
6:15397441	C	537.309	3.0897	0.00230436	6	15397441	0.0127	1	6:15397441	[3720]	1	JARID2	JARID2	1
15:101046615	C	-429.474	-2.27629	0.0239437	15	101046615	0.01273	1	15:101046615	[204219]	1	CERS3	CERS3	1
12:46600754	A	433.664	2.54356	0.011769	12	46600754	0.013	1	12:46600754	[81539]	1	SLC38A1	SLC38A1	1
10:70618070	G	416.562	2.12769	0.0346518	10	70618070	0.01309	1	10:70618070	[219736]	1	STOX1	STOX1	1
12:126042874	C	798.127	2.26261	0.0247914	12	126042874	0.01317	1	12:126042874	[114795]	1	TMEM132B	TMEM132B	1
3:126350352	A	-732.35	-2.02007	0.0447808	3	126350352	0.01321	1	3:126350352	[114112]	1	TXNRD3	TXNRD3	1
1:154527672	C	-462.54	-2.25211	0.0254593	1	154527672	0.01326	1	1:154527672	[55585]	1	UBE2Q1	UBE2Q1	1
16:11834821	T	-345.544	-2.27461	0.0240468	16	11834821	0.01332	1	16:11834821	[51061]	1	TXNDC11	TXNDC11	1
14:95033944	C	-412.601	-2.61322	0.00968735	14	95033944	0.01333	1	14:95033944	[5267]	1	SERPINA4	SERPINA4	1
21:43272546	C	-508.111	-2.70552	0.0074433	21	43272546	0.01333	1	21:43272546	[63977]	1	PRDM15	PRDM15	3
14:33757906	G	-351.687	-2.03005	0.0437454	14	33757906	0.01335	1	14:33757906	[64067]	1	NPAS3	NPAS3	1
17:60827839	A	425.969	2.80846	0.00549808	17	60827839	0.01349	1	17:60827839	[162333]	1	MARCH10	MARCH10	1
11:99519852	C	-649.7	-2.27645	0.0239342	11	99519852	0.0135	1	11:99519852	[53942]	1	CNTN5	CNTN5	2
12:83426659	G	-660.89	-2.53882	0.0119243	12	83426659	0.01359	1	12:83426659	[160335]	1	TMTC2	TMTC2	1
20:41685037	A	401.408	2.17572	0.0308104	20	41685037	0.01396	1	20:41685037	[11122]	1	PTPRT	PTPRT	3
11:46324233	A	794.68	2.83936	0.00501248	11	46324233	0.01422	1	11:46324233	[90993]	1	CREB3L1	CREB3L1	2
9:17742667	T	518.634	2.04011	0.0427232	9	17742667	0.01436	1	9:17742667	[6456]	1	SH3GL2	SH3GL2	1
15:50247566	G	684.554	2.70744	0.00739866	15	50247566	0.0147	1	15:50247566	[79895]	1	ATP8B4	ATP8B4	2
5:71458122	C	-325.197	-2.10304	0.036779	5	71458122	0.01479	1	5:71458122	[4131]	1	MAP1B	MAP1B	1
19:1017057	T	-464.436	-2.19018	0.029729	19	1017057	0.01483	1	19:1017057	[91304]	1	TMEM259	TMEM259	1
4:36340133	C	812.639	1.97923	0.0492342	4	36340133	0.01501	1	4:36340133	[401124]	1	DTHD1	DTHD1	1
17:50160711	A	-865.001	-2.03916	0.0428185	17	50160711	0.01526	1	17:50160711	[56934]	1	CA10	CA10	2
6:146554978	C	607.48	2.68921	0.00779915	6	146554978	0.01535	1	6:146554978	[2911]	1	GRM1	GRM1	1
2:33613402	G	612.133	2.04561	0.0421726	2	33613402	0.01537	1	2:33613402	[4052]	1	LTBP1	LTBP1	2
3:2510361	C	-863.13	-2.16158	0.0319076	3	2510361	0.01554	1	3:2510361	[152330]	1	CNTN4	CNTN4	1
8:10469817	G	-546.985	-2.22295	0.0273979	8	10469817	0.01589	1	8:10469817	[94137]	1	RP1L1	RP1L1	1
3:31844819	A	-442.088	-2.50864	0.0129561	3	31844819	0.01591	1	3:31844819	[114884]	1	OSBPL10	OSBPL10	2
11:117308795	A	-353.799	-2.15907	0.0320985	11	117308795	0.01607	1	11:117308795	[57453]	1	DSCAML1	DSCAML1	2
3:54407766	G	-430.163	-2.50488	0.0130904	3	54407766	0.01632	1	3:54407766	[55799]	1	CACNA2D3	CACNA2D3	3
7:29884697	T	619.242	2.31105	0.0219033	7	29884697	0.01638	1	7:29884697	[644150]	1	WIPF3	WIPF3	1
13:92374372	A	377.456	2.14007	0.0336247	13	92374372	0.01644	1	13:92374372	[2262]	1	GPC5	GPC5	2
20:60971510	C	878.458	2.85791	0.00474009	20	60971510	0.01657	1	20:60971510	[81928]	1	CABLES2	CABLES2	1
11:123438030	C	-456.167	-2.91059	0.00403852	11	123438030	0.01659	1	11:123438030	[57476]	1	GRAMD1B	GRAMD1B	1
3:76275336	T	-460.496	-2.09408	0.0375795	3	76275336	0.01667	1	3:76275336	[6092]	1	ROBO2	ROBO2	1
1:97585937	A	-546.119	-3.00263	0.00303659	1	97585937	0.01679	1	1:97585937	[1806]	1	DPYD	DPYD	1
18:20891631	A	-559.869	-2.19829	0.0291361	18	20891631	0.01709	1	18:20891631	[85019]	1	TMEM241	TMEM241	1
8:124517475	T	-809.407	-2.29242	0.0229771	8	124517475	0.01712	1	8:124517475	[114907]	1	FBXO32	FBXO32	1
11:45903194	G	646.247	2.17634	0.0307633	11	45903194	0.01721	1	11:45903194	[1408]	1	CRY2	CRY2	1
2:55037256	T	-613.859	-2.88979	0.00430338	2	55037256	0.01732	1	2:55037256	[400954]	1	EML6	EML6	1
1:201077647	T	453.944	2.01517	0.0452961	1	201077647	0.01734	1	1:201077647	[779]	1	CACNA1S	CACNA1S	1
18:60002083	A	430.885	2.47256	0.0142937	18	60002083	0.01738	1	18:60002083	[8792]	1	TNFRSF11A	TNFRSF11A	1
1:23166653	G	476.564	2.2502	0.0255826	1	23166653	0.01746	1	1:23166653	[2048]	1	EPHB2	EPHB2	1
4:2432424	T	590.915	2.60109	0.0100244	4	2432424	0.01772	1	4:2432424	[402160]	1	CFAP99	CFAP99	1
11:93787758	A	311.726	2.06181	0.0405869	11	93787758	0.0178	1	11:93787758	[341208]	1	HEPHL1	HEPHL1	1
2:77399136	C	-754.088	-2.10923	0.0362347	2	77399136	0.01783	1	2:77399136	[80059]	1	LRRTM4	LRRTM4	1
8:22617365	A	-372.716	-2.36628	0.0189744	8	22617365	0.01783	1	8:22617365	[157310]	1	PEBP4	PEBP4	1
1:17289911	T	378.812	2.13819	0.0337787	1	17289911	0.01786	1	1:17289911	[9696]	1	CROCC	CROCC	1
8:42388301	T	-488.321	-3.30749	0.00112581	8	42388301	0.01799	1	8:42388301	[6575]	1	SLC20A2	SLC20A2	2
16:65095285	T	757.199	2.54867	0.011608	16	65095285	0.01802	1	16:65095285	[1009]	1	CDH11	CDH11	1
1:70543913	T	643.002	2.6983	0.00759701	1	70543913	0.01808	1	1:70543913	[57554]	1	LRRC7	LRRC7	1
5:79422180	G	506.864	2.24169	0.0261379	5	79422180	0.01821	1	5:79422180	[256987]	1	SERINC5	SERINC5	1
9:5466085	G	396.875	2.20238	0.028842	9	5466085	0.01822	1	9:5466085	[29126]	1	CD274	CD274	1
2:173662354	G	365.627	2.16144	0.0319121	2	173662354	0.01828	1	2:173662354	[11069]	1	RAPGEF4	RAPGEF4	1
9:32409471	G	-333.068	-2.0718	0.0396348	9	32409471	0.01844	1	9:32409471	[48]	1	ACO1	ACO1	1
7:97844578	A	932.756	2.63518	0.00910354	7	97844578	0.01846	1	7:97844578	[168620]	1	BHLHA15	BHLHA15	1
16:3277251	A	612.798	1.974	0.0498308	16	3277251	0.0187	1	16:3277251	[7752]	1	ZNF200	ZNF200	1
2:213399917	G	638.873	2.89725	0.00420655	2	213399917	0.01876	1	2:213399917	[2066]	1	ERBB4	ERBB4	3
2:159391780	A	402.819	2.08621	0.0382945	2	159391780	0.01883	1	2:159391780	[8502]	1	PKP4	PKP4	1
21:33313179	A	-528.804	-2.13651	0.0339173	21	33313179	0.01883	1	21:33313179	[30811]	1	HUNK	HUNK	1
5:160952734	G	346.221	2.11886	0.0354015	5	160952734	0.0189	1	5:160952734	[2561]	1	GABRB2	GABRB2	1
3:54158951	G	-697.012	-3.25215	0.00135529	3	54158951	0.019	1	3:54158951	[55799]	1	CACNA2D3	CACNA2D3	3
14:73128983	C	378.806	2.39029	0.0178125	14	73128983	0.01902	1	14:73128983	[8110]	1	DPF3	DPF3	2
3:118623248	G	-513.054	-2.1715	0.0311329	3	118623248	0.01908	1	3:118623248	[152404]	1	IGSF11	IGSF11	1
11:64757496	T	1149.86	2.15585	0.0323525	11	64757496	0.01911	1	11:64757496	[116071]	1	BATF2	BATF2	1
10:125558928	G	-791.038	-2.43028	0.0160165	10	125558928	0.01914	1	10:125558928	[119587]	1	CPXM2	CPXM2	1
16:88650107	A	619.739	3.00512	0.00301293	16	88650107	0.01927	1	16:88650107	[124245]	1	ZC3H18	ZC3H18	1
14:73243868	A	336.549	1.98177	0.0489472	14	73243868	0.01931	1	14:73243868	[8110]	1	DPF3	DPF3	2
6:165716733	A	-484.176	-2.24655	0.0258194	6	165716733	0.01946	1	6:165716733	[168090]	1	C6orf118	C6orf118	1
11:100148851	C	-533.998	-2.33272	0.02071	11	100148851	0.01951	1	11:100148851	[53942]	1	CNTN5	CNTN5	2
13:21382117	G	-615.837	-2.00251	0.0466516	13	21382117	0.01951	1	13:21382117	[64328]	1	XPO4	XPO4	1
10:73045537	C	429.646	2.2427	0.0260717	10	73045537	0.01954	1	10:73045537	[219699]	1	UNC5B	UNC5B	1
12:26663209	A	780.233	3.59884	0.000407698	12	26663209	0.01957	1	12:26663209	[3709]	1	ITPR2	ITPR2	1
3:192407268	G	-305.451	-1.99748	0.0471998	3	192407268	0.01962	1	3:192407268	[2257]	1	FGF12	FGF12	2
8:33412036	T	-1027.49	-2.2388	0.0263293	8	33412036	0.0198	1	8:33412036	[79845]	1	RNF122	RNF122	1
7:144357472	A	354.371	2.1791	0.0305545	7	144357472	0.01986	1	7:144357472	[27010]	1	TPK1	TPK1	1
4:66533880	T	-393.364	-2.18523	0.0300955	4	66533880	0.01996	1	4:66533880	[2044]	1	EPHA5	EPHA5	2
11:7394762	T	-383.895	-2.47696	0.0141243	11	7394762	0.02051	1	11:7394762	[143425]	1	SYT9	SYT9	2
19:24067348	A	426.468	2.03057	0.0436925	19	24067348	0.02054	1	19:24067348	[9534]	1	ZNF254	ZNF254	1
8:8722378	T	910.641	2.18201	0.0303355	8	8722378	0.02058	1	8:8722378	[9258]	1	MFHAS1	MFHAS1	1
16:10063086	T	-433.663	-2.48235	0.0139193	16	10063086	0.02069	1	16:10063086	[2903]	1	GRIN2A	GRIN2A	1
20:17413340	G	-694.189	-3.26097	0.001316	20	17413340	0.02071	1	20:17413340	[5126]	1	PCSK2	PCSK2	1
5:168613082	C	-434.521	-2.62481	0.00937529	5	168613082	0.02074	1	5:168613082	[6586]	1	SLIT3	SLIT3	4
18:48327815	A	-367.969	-2.42484	0.0162509	18	48327815	0.02074	1	18:48327815	[83876]	1	MRO	MRO	1
9:7130628	G	530.779	2.77405	0.00608872	9	7130628	0.02077	1	9:7130628	[23081]	1	KDM4C	KDM4C	1
10:92598171	A	-390.565	-2.39584	0.0175528	10	92598171	0.02077	1	10:92598171	[3363]	1	HTR7	HTR7	1
3:320201	C	-632.948	-2.21049	0.0282652	3	320201	0.0208	1	3:320201	[10752]	1	CHL1	CHL1	1
22:29418858	G	313.998	2.16147	0.0319166	22	29418858	0.02101	1	22:29418858	[84133]	1	ZNRF3	ZNRF3	1
2:212869056	G	-949.909	-2.88307	0.00439221	2	212869056	0.02112	1	2:212869056	[2066]	1	ERBB4	ERBB4	3
3:69295821	A	-405.976	-2.13223	0.0342722	3	69295821	0.02116	1	3:69295821	[23150]	1	FRMD4B	FRMD4B	1
17:7557419	A	-407.365	-2.18554	0.0300726	17	7557419	0.02126	1	17:7557419	[482]	1	ATP1B2	ATP1B2	1
15:27698463	T	311.739	2.04193	0.0425403	15	27698463	0.02145	1	15:27698463	[2567]	1	GABRG3	GABRG3	1
1:95590387	T	686.833	2.1497	0.0328434	1	95590387	0.02151	1	1:95590387	[148534, 100527978]	2	TMEM56	TMEM56	1
17:44933569	C	680.608	2.75029	0.0065297	17	44933569	0.02151	1	17:44933569	[7484]	1	WNT9B	WNT9B	1
22:26408660	G	377.925	2.15016	0.0328131	22	26408660	0.02166	1	22:26408660	[84700]	1	MYO18B	MYO18B	2
8:1161443	T	326.94	2.0448	0.042254	8	1161443	0.02178	1	8:1161443	[9228]	1	DLGAP2	DLGAP2	1
7:78300418	T	671.097	2.03419	0.043322	7	78300418	0.02181	1	7:78300418	[9863]	1	MAGI2	MAGI2	2
20:23060257	A	-588.609	-2.05909	0.0408496	20	23060257	0.02193	1	20:23060257	[22918]	1	CD93	CD93	1
16:24565259	A	-567.136	-3.07128	0.00244406	16	24565259	0.02208	1	16:24565259	[5930]	1	RBBP6	RBBP6	1
1:230841509	G	-363.215	-2.0655	0.0402333	1	230841509	0.02219	1	1:230841509	[183]	1	AGT	AGT	1
19:2517967	T	699.64	2.76677	0.00622086	19	2517967	0.02229	1	19:2517967	[2788]	1	GNG7	GNG7	3
12:130069226	A	336.693	2.11282	0.0359221	12	130069226	0.0224	1	12:130069226	[121256]	1	TMEM132D	TMEM132D	4
5:168616700	C	458.287	2.81164	0.00544619	5	168616700	0.02242	1	5:168616700	[6586]	1	SLIT3	SLIT3	4
11:3178136	A	323.721	2.06509	0.0402724	11	3178136	0.02242	1	11:3178136	[114879]	1	OSBPL5	OSBPL5	1
5:167799694	T	415.981	2.78133	0.00595925	5	167799694	0.02245	1	5:167799694	[23286]	1	WWC1	WWC1	1
18:351114	C	336.242	2.17639	0.0307593	18	351114	0.02248	1	18:351114	[81035]	1	COLEC12	COLEC12	1
8:94168001	C	580.435	2.33704	0.0204788	8	94168001	0.02256	1	8:94168001	[389676]	1	C8orf87	C8orf87	1
14:62462282	G	398.855	2.33441	0.0206192	14	62462282	0.02256	1	14:62462282	[83851]	1	SYT16	SYT16	1
20:19241476	G	-449.188	-2.19942	0.0290548	20	19241476	0.02283	1	20:19241476	[57419]	1	SLC24A3	SLC24A3	1
7:136958339	A	485.251	1.98894	0.0481425	7	136958339	0.02285	1	7:136958339	[5764]	1	PTN	PTN	1
12:57882094	G	-566.688	-2.65456	0.00861466	12	57882094	0.02297	1	12:57882094	[64333, 4141]	2	ARHGAP9	ARHGAP9	1
1:76988637	A	518.106	2.00314	0.0465831	1	76988637	0.02302	1	1:76988637	[256435]	1	ST6GALNAC3	ST6GALNAC3	1
18:34838207	T	566.964	2.26072	0.0249104	18	34838207	0.02314	1	18:34838207	[56853]	1	CELF4	CELF4	1
6:7772699	G	-407.74	-2.20068	0.0289638	6	7772699	0.02327	1	6:7772699	[654]	1	BMP6	BMP6	2
4:176812473	A	899.739	2.02799	0.043958	4	176812473	0.0233	1	4:176812473	[2823]	1	GPM6A	GPM6A	2
18:30756032	C	-533.643	-2.69747	0.00761533	18	30756032	0.02348	1	18:30756032	[374864]	1	CCDC178	CCDC178	1
2:178769917	A	475.64	2.01883	0.0449104	2	178769917	0.02352	1	2:178769917	[50940]	1	PDE11A	PDE11A	1
14:80303158	C	-429.477	-2.69858	0.00759095	14	80303158	0.02362	1	14:80303158	[9369]	1	NRXN3	NRXN3	2
2:125491192	G	-612.371	-2.65474	0.00861016	2	125491192	0.02396	1	2:125491192	[129684]	1	CNTNAP5	CNTNAP5	3
6:38321529	A	-545.482	-2.01348	0.0454748	6	38321529	0.0243	1	6:38321529	[114781]	1	BTBD9	BTBD9	1
7:34716163	T	-369.295	-1.99721	0.0472298	7	34716163	0.02447	1	7:34716163	[387129]	1	NPSR1	NPSR1	1
6:42633656	C	618.212	2.23258	0.0267444	6	42633656	0.02449	1	6:42633656	[23304]	1	UBR2	UBR2	1
6:69384471	A	692.045	3.02604	0.00282109	6	69384471	0.02455	1	6:69384471	[577]	1	ADGRB3	ADGRB3	1
19:45807931	C	-434.813	-2.67915	0.00802849	19	45807931	0.02478	1	19:45807931	[57787]	1	MARK4	MARK4	1
3:4356985	A	-530.389	-2.46085	0.0147584	3	4356985	0.02486	1	3:4356985	[6419]	1	SETMAR	SETMAR	1
20:43678283	C	-803.667	-2.66733	0.00830553	20	43678283	0.02491	1	20:43678283	[6789]	1	STK4	STK4	1
15:101172860	G	-427.213	-2.26756	0.024482	15	101172860	0.02498	1	15:101172860	[140460]	1	ASB7	ASB7	1
1:231816842	T	446.535	2.783	0.00592979	1	231816842	0.02506	1	1:231816842	[27185]	1	DISC1	DISC1	1
12:129823427	A	-443.95	-2.37586	0.0185026	12	129823427	0.0251	1	12:129823427	[121256]	1	TMEM132D	TMEM132D	4
10:91219366	C	-339.491	-2.17706	0.030709	10	91219366	0.02514	1	10:91219366	[387700]	1	SLC16A12	SLC16A12	1
4:24924497	C	520.648	2.5306	0.0121979	4	24924497	0.02531	1	4:24924497	[91050]	1	CCDC149	CCDC149	1
2:29225504	C	607.826	2.0041	0.0464795	2	29225504	0.02543	1	2:29225504	[165186]	1	FAM179A	FAM179A	1
5:9399211	G	-377.242	-2.16671	0.0315014	5	9399211	0.02555	1	5:9399211	[9037]	1	SEMA5A	SEMA5A	1
4:7394779	T	-388.407	-2.10445	0.0366543	4	7394779	0.02566	1	4:7394779	[57537]	1	SORCS2	SORCS2	1
16:49590972	A	-450.682	-2.3311	0.0207971	16	49590972	0.02599	1	16:49590972	[23090]	1	ZNF423	ZNF423	1
18:34407757	A	554.873	2.27025	0.0243149	18	34407757	0.026	1	18:34407757	[25941]	1	TPGS2	TPGS2	1
10:6527676	T	-730.805	-3.04132	0.00268819	10	6527676	0.02602	1	10:6527676	[5588]	1	PRKCQ	PRKCQ	1
21:43675694	A	359.182	2.31769	0.0215316	21	43675694	0.02607	1	21:43675694	[9619]	1	ABCG1	ABCG1	1
9:137295485	A	434.424	2.19429	0.0294275	9	137295485	0.02622	1	9:137295485	[6256]	1	RXRA	RXRA	1
10:121686097	C	-458.256	-2.71329	0.00727431	10	121686097	0.0263	1	10:121686097	[11196]	1	SEC23IP	SEC23IP	1
17:30835770	C	-403.982	-2.26342	0.0247405	17	30835770	0.02638	1	17:30835770	[4642]	1	MYO1D	MYO1D	1
20:5750062	G	395.264	2.42859	0.0160889	20	5750062	0.02665	1	20:5750062	[149840]	1	C20orf196	C20orf196	2
1:21022092	T	595.282	2.95122	0.0035638	1	21022092	0.02675	1	1:21022092	[57576]	1	KIF17	KIF17	2
21:46318146	T	407.585	2.44891	0.015236	21	46318146	0.02687	1	21:46318146	[3689]	1	ITGB2	ITGB2	1
9:124619746	T	-764.91	-2.43934	0.0156327	9	124619746	0.02741	1	9:124619746	[158135]	1	TTLL11	TTLL11	1
12:101331872	C	346.909	2.0546	0.0412942	12	101331872	0.02788	1	12:101331872	[121601]	1	ANO4	ANO4	3
1:176630817	A	-293.552	-2.02285	0.0444905	1	176630817	0.02794	1	1:176630817	[60676]	1	PAPPA2	PAPPA2	1
4:37248437	C	431.699	2.25647	0.0251802	4	37248437	0.02797	1	4:37248437	[57495]	1	NWD2	NWD2	2
1:41447366	A	461.175	2.25674	0.0251633	1	41447366	0.02814	1	1:41447366	[1503]	1	CTPS1	CTPS1	1
8:133197133	C	400.377	2.40549	0.0171098	8	133197133	0.02829	1	8:133197133	[3786]	1	KCNQ3	KCNQ3	1
12:22602796	A	723.28	2.47572	0.0141721	12	22602796	0.02829	1	12:22602796	[9847]	1	C2CD5	C2CD5	1
18:20730712	A	381.297	2.06938	0.0398634	18	20730712	0.02835	1	18:20730712	[91768]	1	CABLES1	CABLES1	2
14:31354296	G	635.946	2.00854	0.0460014	14	31354296	0.02838	1	14:31354296	[1690]	1	COCH	COCH	1
12:94559713	T	554.743	2.31363	0.021758	12	94559713	0.02882	1	12:94559713	[10154]	1	PLXNC1	PLXNC1	1
22:32853660	A	463.317	2.32847	0.0209394	22	32853660	0.02903	1	22:32853660	[254240]	1	BPIFC	BPIFC	1
3:54544598	G	-668.429	-2.39372	0.0176515	3	54544598	0.02906	1	3:54544598	[55799]	1	CACNA2D3	CACNA2D3	3
17:72807176	C	-447.964	-2.39537	0.0175747	17	72807176	0.02911	1	17:72807176	[54868]	1	TMEM104	TMEM104	1
11:117201682	T	373.22	2.21953	0.0276337	11	117201682	0.02915	1	11:117201682	[22897]	1	CEP164	CEP164	1
3:130827569	G	-404.048	-2.27709	0.0238951	3	130827569	0.02944	1	3:130827569	[79858]	1	NEK11	NEK11	1
2:134216763	C	-413.259	-2.18059	0.0304424	2	134216763	0.02961	1	2:134216763	[344148]	1	NCKAP5	NCKAP5	2
4:5959696	A	-369.002	-2.16206	0.0318635	4	5959696	0.02965	1	4:5959696	[389197]	1	C4orf50	C4orf50	1
10:35020982	A	358.121	2.30694	0.022136	10	35020982	0.02995	1	10:35020982	[56288]	1	PARD3	PARD3	1
22:31256066	T	354.454	2.30983	0.0219725	22	31256066	0.02999	1	22:31256066	[23762]	1	OSBP2	OSBP2	1
1:237386938	G	-1001.45	-2.48614	0.0137814	1	237386938	0.03005	1	1:237386938	[6262]	1	RYR2	RYR2	2
10:48416258	T	561.43	1.98836	0.0482076	10	48416258	0.03005	1	10:48416258	[2658]	1	GDF2	GDF2	1
8:10669464	A	507.883	2.34044	0.0202984	8	10669464	0.03016	1	8:10669464	[54984]	1	PINX1	PINX1	1
18:43412628	C	-763.136	-2.64647	0.0088158	18	43412628	0.03016	1	18:43412628	[284266]	1	SIGLEC15	SIGLEC15	1
7:18221400	G	-408.026	-2.20517	0.0286424	7	18221400	0.03046	1	7:18221400	[9734]	1	HDAC9	HDAC9	1
4:110185039	T	-457.717	-2.71904	0.00715379	4	110185039	0.03061	1	4:110185039	[84570]	1	COL25A1	COL25A1	1
11:2925761	A	537.036	2.20744	0.0284804	11	2925761	0.03077	1	11:2925761	[5002]	1	SLC22A18	SLC22A18	1
16:88773893	C	-443.92	-2.33437	0.0206212	16	88773893	0.03088	1	16:88773893	[348180]	1	CTU2	CTU2	1
16:72998756	G	-961.078	-3.28969	0.00119535	16	72998756	0.03116	1	16:72998756	[463]	1	ZFHX3	ZFHX3	1
1:21033928	A	912.768	2.6755	0.00811313	1	21033928	0.0312	1	1:21033928	[57576]	1	KIF17	KIF17	2
9:20351607	A	-855.959	-2.13169	0.0343175	9	20351607	0.03133	1	9:20351607	[4300]	1	MLLT3	MLLT3	1
16:80652783	C	662.465	2.08065	0.0388067	16	80652783	0.03133	1	16:80652783	[124359]	1	CDYL2	CDYL2	1
3:122686440	G	379.091	2.34156	0.0202396	3	122686440	0.03151	1	3:122686440	[54437]	1	SEMA5B	SEMA5B	1
10:89474072	T	-1397.87	-2.95061	0.00357059	10	89474072	0.03169	1	10:89474072	[9060]	1	PAPSS2	PAPSS2	1
3:47606215	G	-378.807	-2.04703	0.0420323	3	47606215	0.03187	1	3:47606215	[10675]	1	CSPG5	CSPG5	1
2:141529685	C	348.259	1.99508	0.0474628	2	141529685	0.03194	1	2:141529685	[53353]	1	LRP1B	LRP1B	4
7:36210289	A	403.313	2.02498	0.0442692	7	36210289	0.03217	1	7:36210289	[80820]	1	EEPD1	EEPD1	1
10:81055626	T	698.691	1.99306	0.047686	10	81055626	0.03226	1	10:81055626	[57178]	1	ZMIZ1	ZMIZ1	1
1:12472767	T	-396.492	-2.28555	0.0233846	1	12472767	0.03254	1	1:12472767	[55187]	1	VPS13D	VPS13D	1
11:132685467	A	-541.279	-2.49869	0.0133136	11	132685467	0.03269	1	11:132685467	[4978]	1	OPCML	OPCML	1
11:113115748	G	359.023	2.10224	0.0368499	11	113115748	0.03276	1	11:113115748	[4684]	1	NCAM1	NCAM1	1
16:85143509	G	-477.003	-2.61558	0.00962321	16	85143509	0.03279	1	16:85143509	[339145]	1	FAM92B	FAM92B	1
12:128884559	G	-427.974	-2.82993	0.00515638	12	128884559	0.03302	1	12:128884559	[92293]	1	TMEM132C	TMEM132C	1
15:62919107	G	357.471	2.33238	0.0207282	15	62919107	0.03316	1	15:62919107	[83660]	1	TLN2	TLN2	1
11:19992550	G	359.903	2.26355	0.0247323	11	19992550	0.03325	1	11:19992550	[89797]	1	NAV2	NAV2	1
11:7343762	G	-575.572	-2.16874	0.0313449	11	7343762	0.03333	1	11:7343762	[143425]	1	SYT9	SYT9	2
9:27296705	G	455.657	2.25705	0.0251431	9	27296705	0.03338	1	9:27296705	[54586]	1	EQTN	EQTN	1
14:57090588	G	-412.521	-2.56748	0.0110132	14	57090588	0.0334	1	14:57090588	[54916]	1	TMEM260	TMEM260	1
10:53830789	C	-410.518	-2.15519	0.0324054	10	53830789	0.03371	1	10:53830789	[5592]	1	PRKG1	PRKG1	1
6:10544051	C	446.399	2.50864	0.0129563	6	10544051	0.03385	1	6:10544051	[2651]	1	GCNT2	GCNT2	1
8:99291450	G	-582.389	-2.17759	0.0306687	8	99291450	0.03385	1	8:99291450	[79815]	1	NIPAL2	NIPAL2	1
2:125044669	T	649.706	2.49175	0.0135678	2	125044669	0.03403	1	2:125044669	[129684]	1	CNTNAP5	CNTNAP5	3
10:121049285	T	861.658	2.20508	0.0286488	10	121049285	0.03418	1	10:121049285	[2869]	1	GRK5	GRK5	1
4:94589581	T	-808.719	-2.38548	0.0180399	4	94589581	0.03421	1	4:94589581	[2895]	1	GRID2	GRID2	2
1:31345892	A	-731.04	-2.55306	0.0114636	1	31345892	0.03448	1	1:31345892	[9672]	1	SDC3	SDC3	1
9:104309445	C	-568.492	-2.85224	0.00482192	9	104309445	0.03452	1	9:104309445	[56254]	1	RNF20	RNF20	1
6:162324007	A	-604.048	-2.5752	0.0107786	6	162324007	0.03458	1	6:162324007	[5071]	1	PARK2	PARK2	3
21:43184597	A	-433.524	-2.73848	0.00675958	21	43184597	0.0347	1	21:43184597	[54101]	1	RIPK4	RIPK4	1
5:74846613	A	518.725	2.65909	0.00850384	5	74846613	0.03477	1	5:74846613	[51426]	1	POLK	POLK	1
1:70821307	G	513.279	2.22872	0.0270047	1	70821307	0.03539	1	1:70821307	[11147]	1	HHLA3	HHLA3	1
4:66252989	T	-457.036	-2.03282	0.0434624	4	66252989	0.03551	1	4:66252989	[2044]	1	EPHA5	EPHA5	2
18:20796504	A	460.43	2.59529	0.0101891	18	20796504	0.03564	1	18:20796504	[91768]	1	CABLES1	CABLES1	2
19:7074561	C	380.774	2.22592	0.0271952	19	7074561	0.03565	1	19:7074561	[79230]	1	ZNF557	ZNF557	1
6:125574509	C	379.046	2.45578	0.0149566	6	125574509	0.03576	1	6:125574509	[7164]	1	TPD52L1	TPD52L1	1
7:146239908	G	-450.089	-2.05776	0.040979	7	146239908	0.03582	1	7:146239908	[26047]	1	CNTNAP2	CNTNAP2	1
5:67545753	T	402.349	2.07153	0.0396601	5	67545753	0.03583	1	5:67545753	[5295]	1	PIK3R1	PIK3R1	2
8:121016526	C	-645.29	-2.53117	0.012183	8	121016526	0.03587	1	8:121016526	[64798]	1	DEPTOR	DEPTOR	1
4:160128440	T	-332.963	-2.11622	0.0356284	4	160128440	0.03589	1	4:160128440	[9693]	1	RAPGEF2	RAPGEF2	1
3:127474541	A	-407.835	-2.3691	0.0188344	3	127474541	0.036	1	3:127474541	[11343]	1	MGLL	MGLL	1
21:38159460	A	-367.889	-2.09656	0.037356	21	38159460	0.036	1	21:38159460	[3141]	1	HLCS	HLCS	1
13:70612624	G	470.593	2.38388	0.0181161	13	70612624	0.03614	1	13:70612624	[57626]	1	KLHL1	KLHL1	1
7:70004665	A	-504.946	-2.03509	0.0432309	7	70004665	0.03617	1	7:70004665	[26053]	1	AUTS2	AUTS2	2
3:194317948	T	441.693	1.98577	0.0484964	3	194317948	0.03623	1	3:194317948	[93109]	1	TMEM44	TMEM44	1
5:82805424	T	-432.945	-2.33007	0.0208525	5	82805424	0.03645	1	5:82805424	[1462]	1	VCAN	VCAN	1
22:43518822	A	648.746	2.99718	0.00308891	22	43518822	0.03655	1	22:43518822	[638]	1	BIK	BIK	1
6:89976162	A	359.7	2.25313	0.0253941	6	89976162	0.03669	1	6:89976162	[2570]	1	GABRR2	GABRR2	1
11:30033191	A	-636.826	-2.80949	0.00548117	11	30033191	0.03682	1	11:30033191	[3739]	1	KCNA4	KCNA4	1
20:30699632	G	-500.182	-2.19861	0.0291131	20	30699632	0.03688	1	20:30699632	[9777]	1	TM9SF4	TM9SF4	1
2:165573039	T	-349.824	-2.10258	0.0368196	2	165573039	0.03696	1	2:165573039	[22837]	1	COBLL1	COBLL1	1
3:1176722	G	492.635	3.22774	0.00146976	3	1176722	0.03717	1	3:1176722	[27255]	1	CNTN6	CNTN6	1
3:160520986	A	-876.752	-2.05758	0.0409964	3	160520986	0.03721	1	3:160520986	[151742]	1	PPM1L	PPM1L	1
1:203035608	T	-517.338	-2.11033	0.0361384	1	203035608	0.03732	1	1:203035608	[8497]	1	PPFIA4	PPFIA4	1
1:164728715	A	1012.34	2.33429	0.0206258	1	164728715	0.03738	1	1:164728715	[5087]	1	PBX1	PBX1	1
8:195254	A	617.282	2.1413	0.0335235	8	195254	0.03739	1	8:195254	[169270]	1	ZNF596	ZNF596	1
7:6434887	G	-433.197	-2.08804	0.0381274	7	6434887	0.0376	1	7:6434887	[5879]	1	RAC1	RAC1	1
2:183348653	G	444.716	2.5225	0.0124729	2	183348653	0.03805	1	2:183348653	[5136]	1	PDE1A	PDE1A	1
1:211047777	C	-497.142	-2.21884	0.0276817	1	211047777	0.0381	1	1:211047777	[3756]	1	KCNH1	KCNH1	1
2:80168086	A	-334.27	-2.11841	0.03544	2	80168086	0.03827	1	2:80168086	[1496]	1	CTNNA2	CTNNA2	1
7:110631333	G	-595.742	-2.15893	0.0321158	7	110631333	0.03866	1	7:110631333	[83943]	1	IMMP2L	IMMP2L	1
11:126505327	T	411.402	2.30851	0.0220473	11	126505327	0.03878	1	11:126505327	[84623]	1	KIRREL3	KIRREL3	1
6:100428029	G	341.998	2.16836	0.031374	6	100428029	0.03887	1	6:100428029	[84539]	1	MCHR2	MCHR2	1
6:3735598	A	-890.845	-2.0055	0.046329	6	3735598	0.03892	1	6:3735598	[221749]	1	PXDC1	PXDC1	1
16:20929800	T	-431.922	-2.84982	0.00485719	16	20929800	0.03938	1	16:20929800	[57149]	1	LYRM1	LYRM1	1
7:105622595	A	-405.225	-2.41004	0.0169044	7	105622595	0.03964	1	7:105622595	[222256]	1	CDHR3	CDHR3	1
8:100252754	T	601.745	2.82714	0.00519964	8	100252754	0.04024	1	8:100252754	[157680]	1	VPS13B	VPS13B	2
6:143150043	G	-399.309	-2.38691	0.0179723	6	143150043	0.04033	1	6:143150043	[3097]	1	HIVEP2	HIVEP2	1
18:7925966	G	-331.635	-2.06828	0.0399678	18	7925966	0.04034	1	18:7925966	[5797]	1	PTPRM	PTPRM	1
1:31460338	G	538.549	3.0206	0.00286988	1	31460338	0.04039	1	1:31460338	[9698]	1	PUM1	PUM1	1
6:15653649	C	-507.943	-2.28557	0.0233835	6	15653649	0.04051	1	6:15653649	[84062]	1	DTNBP1	DTNBP1	1
7:105735042	G	-555.491	-2.41132	0.0168468	7	105735042	0.04057	1	7:105735042	[6856]	1	SYPL1	SYPL1	1
18:55908638	T	396.111	2.53347	0.0121019	18	55908638	0.04057	1	18:55908638	[23327]	1	NEDD4L	NEDD4L	1
2:115745317	G	395.595	2.11761	0.0355084	2	115745317	0.04065	1	2:115745317	[57628]	1	DPP10	DPP10	1
17:37037718	T	-518.981	-2.83354	0.00510087	17	37037718	0.0407	1	17:37037718	[3927]	1	LASP1	LASP1	1
4:153548037	A	763.835	2.19528	0.0293553	4	153548037	0.04084	1	4:153548037	[201799]	1	TMEM154	TMEM154	1
6:168470398	C	872.448	2.34284	0.0201725	6	168470398	0.04086	1	6:168470398	[79981]	1	FRMD1	FRMD1	1
1:236338622	C	527.462	2.3133	0.0217769	1	236338622	0.04094	1	1:236338622	[7107]	1	GPR137B	GPR137B	1
2:43787576	A	-371.227	-2.2621	0.0248237	2	43787576	0.04119	1	2:43787576	[63892]	1	THADA	THADA	1
2:198129370	G	530.65	2.50808	0.012976	2	198129370	0.04121	1	2:198129370	[91526]	1	ANKRD44	ANKRD44	1
7:42153358	T	1039.12	1.97545	0.0496653	7	42153358	0.04137	1	7:42153358	[2737]	1	GLI3	GLI3	1
4:47679928	C	419.67	2.27241	0.0241813	4	47679928	0.04152	1	4:47679928	[10699]	1	CORIN	CORIN	1
16:84609347	T	-899.389	-2.41093	0.0168645	16	84609347	0.04179	1	16:84609347	[23406]	1	COTL1	COTL1	1
11:125220389	C	-596.444	-2.25049	0.025564	11	125220389	0.0419	1	11:125220389	[63876]	1	PKNOX2	PKNOX2	2
4:141574240	A	506.235	2.2419	0.026124	4	141574240	0.04207	1	4:141574240	[23158]	1	TBC1D9	TBC1D9	1
2:162012955	G	1042.08	2.24439	0.0259607	2	162012955	0.04221	1	2:162012955	[10010]	1	TANK	TANK	1
15:50193070	C	426.404	2.85211	0.00482635	15	50193070	0.04227	1	15:50193070	[79895]	1	ATP8B4	ATP8B4	2
2:99263400	C	-322.815	-2.00186	0.0467219	2	99263400	0.04232	1	2:99263400	[11320]	1	MGAT4A	MGAT4A	1
11:131261211	G	792.305	2.54054	0.011868	11	131261211	0.04275	1	11:131261211	[50863]	1	NTM	NTM	1
1:58283618	C	398.377	2.43994	0.0156073	1	58283618	0.0429	1	1:58283618	[1600]	1	DAB1	DAB1	3
20:3583666	C	705.482	2.76617	0.00623201	20	3583666	0.04319	1	20:3583666	[8455]	1	ATRN	ATRN	1
6:11763351	T	-347.719	-2.28035	0.0236971	6	11763351	0.04322	1	6:11763351	[84830]	1	ADTRP	ADTRP	1
16:84882974	C	-336.233	-2.05085	0.0416546	16	84882974	0.0434	1	16:84882974	[83716]	1	CRISPLD2	CRISPLD2	1
2:25342914	G	-371.655	-2.09896	0.037142	2	25342914	0.04385	1	2:25342914	[22979]	1	EFR3B	EFR3B	1
10:68750755	A	-760.499	-2.24068	0.0262049	10	68750755	0.04392	1	10:68750755	[29119, 347731]	2	CTNNA3	CTNNA3	3
10:19693587	T	465.17	1.98789	0.0482599	10	19693587	0.04403	1	10:19693587	[340895]	1	MALRD1	MALRD1	1
8:104156724	A	-470.117	-2.18403	0.0301845	8	104156724	0.04404	1	8:104156724	[79870]	1	BAALC	BAALC	1
7:77728411	C	-351.78	-2.11522	0.0357145	7	77728411	0.0441	1	7:77728411	[9863]	1	MAGI2	MAGI2	2
11:64981853	T	392.073	2.54089	0.0118563	11	64981853	0.04413	1	11:64981853	[440044]	1	SLC22A20	SLC22A20	1
18:5480030	C	974.356	2.18366	0.0302127	18	5480030	0.0442	1	18:5480030	[23136]	1	EPB41L3	EPB41L3	1
20:5775251	T	528.592	2.21175	0.0281761	20	5775251	0.04444	1	20:5775251	[149840]	1	C20orf196	C20orf196	2
10:11513242	C	-820.502	-2.54334	0.0117806	10	11513242	0.04447	1	10:11513242	[9712]	1	USP6NL	USP6NL	1
12:130246609	T	368.371	2.12954	0.034497	12	130246609	0.04447	1	12:130246609	[121256]	1	TMEM132D	TMEM132D	4
16:83700765	T	-756.489	-2.01768	0.0450316	16	83700765	0.04478	1	16:83700765	[1012]	1	CDH13	CDH13	1
22:32339213	T	338.12	2.12841	0.0345912	22	32339213	0.04494	1	22:32339213	[25775]	1	C22orf24	C22orf24	1
17:31488910	G	-596.706	-2.51117	0.0128669	17	31488910	0.04501	1	17:31488910	[40]	1	ASIC2	ASIC2	2
12:130077566	A	-689.883	-4.23705	3.5283e-05	12	130077566	0.04526	1	12:130077566	[121256]	1	TMEM132D	TMEM132D	4
15:33307453	C	-578.797	-2.35127	0.0197341	15	33307453	0.04553	1	15:33307453	[342184]	1	FMN1	FMN1	2
9:5740863	G	844.651	2.15253	0.0326164	9	5740863	0.04565	1	9:5740863	[57589]	1	RIC1	RIC1	1
7:32053691	G	-369.079	-2.37766	0.0184209	7	32053691	0.04569	1	7:32053691	[5137]	1	PDE1C	PDE1C	1
1:62212822	T	-384.725	-2.51112	0.0128685	1	62212822	0.04602	1	1:62212822	[10207]	1	INADL	INADL	1
10:126837986	G	-549.158	-2.53857	0.0119326	10	126837986	0.04603	1	10:126837986	[1488]	1	CTBP2	CTBP2	1
1:230809434	G	-1381.32	-2.15397	0.0325084	1	230809434	0.04616	1	1:230809434	[22796]	1	COG2	COG2	1
4:183199772	T	1267.57	2.41168	0.0168306	4	183199772	0.04625	1	4:183199772	[55714]	1	TENM3	TENM3	1
10:11258571	A	680.314	2.0404	0.0426941	10	11258571	0.04654	1	10:11258571	[10659]	1	CELF2	CELF2	1
10:97964157	G	411.61	2.81773	0.00534811	10	97964157	0.04659	1	10:97964157	[29760]	1	BLNK	BLNK	1
17:64100939	T	356.226	2.15055	0.0327751	17	64100939	0.04673	1	17:64100939	[201134]	1	CEP112	CEP112	1
21:27419070	A	-329.255	-2.00301	0.0465978	21	27419070	0.04746	1	21:27419070	[351]	1	APP	APP	1
2:168581285	G	392.133	2.35216	0.0196882	2	168581285	0.04755	1	2:168581285	[8708]	1	B3GALT1	B3GALT1	1
7:132656873	C	-338.363	-2.12784	0.0346395	7	132656873	0.04755	1	7:132656873	[54927]	1	CHCHD3	CHCHD3	1
1:154118497	A	-717.762	-1.99555	0.0474118	1	154118497	0.04768	1	1:154118497	[91181]	1	NUP210L	NUP210L	1
6:32804798	A	458.465	2.48542	0.0138036	6	32804798	0.04802	1	6:32804798	[6891]	1	TAP2	TAP2	2
4:37424989	T	-325.416	-2.04941	0.0417958	4	37424989	0.04808	1	4:37424989	[57495]	1	NWD2	NWD2	2
3:60378646	C	-531.99	-3.14395	0.00193448	3	60378646	0.04844	1	3:60378646	[2272]	1	FHIT	FHIT	1
4:176574490	C	-441.166	-2.48036	0.0139948	4	176574490	0.04852	1	4:176574490	[2823]	1	GPM6A	GPM6A	2
9:116065025	T	421.869	2.0214	0.0446414	9	116065025	0.04853	1	9:116065025	[138065]	1	RNF183	RNF183	1
13:109361435	A	558.098	2.56575	0.0110663	13	109361435	0.04865	1	13:109361435	[23026]	1	MYO16	MYO16	2
13:109364722	A	-438.523	-1.97604	0.049598	13	109364722	0.04865	1	13:109364722	[23026]	1	MYO16	MYO16	2
12:104974951	C	-517.048	-2.11203	0.0359904	12	104974951	0.04872	1	12:104974951	[50515]	1	CHST11	CHST11	1
8:25743392	G	-873.016	-2.3624	0.0191735	8	25743392	0.04877	1	8:25743392	[64641]	1	EBF2	EBF2	1
2:133499279	A	-396.032	-2.01154	0.0456818	2	133499279	0.04905	1	2:133499279	[344148]	1	NCKAP5	NCKAP5	2
6:160443390	G	-526.613	-2.22657	0.0271507	6	160443390	0.04929	1	6:160443390	[3482]	1	IGF2R	IGF2R	1
4:23890782	A	-878.096	-2.32627	0.0210589	4	23890782	0.04941	1	4:23890782	[10891]	1	PPARGC1A	PPARGC1A	1
4:156861651	T	617.856	2.56225	0.0111746	4	156861651	0.04944	1	4:156861651	[1519]	1	CTSO	CTSO	1
13:79223502	T	535.255	2.13176	0.0343108	13	79223502	0.0496	1	13:79223502	[79596]	1	RNF219	RNF219	1
