# Supplementary material for: Effect of schizophrenia common variants on infant brain volumes: cross-sectional study in 207 term neonates in developing Human Connectome Project
Source: Transl Psychiatry. 2023 Apr 10;13:121. doi: 10.1038/s41398-023-02413-6 (PMC10085987; doi:10.1038/s41398-023-02413-6)
Supplement: Supplementary file 12 — Supplementary Table 8 [file 41398_2023_2413_MOESM12_ESM.xlsx]

## Sheet: Supplementary Table 8
Category	GeneSet	N_genes	N_overlap	p	adjP	genes	link	Proportion
MSigDB_custom_entrez	GOBP_NEURON_DEVELOPMENT	1076	83	2.11601e-16	4.11078e-12	EPHB2:MACF1:DAB1:LRRC7:NEGR1:PBX1:AGT:DISC1:PRKCQ:CAMK1D:PARD3:PRKG1:UNC5B:ZMIZ1:LRRC4C:CNTN5:NCAM1:DSCAML1:KIRREL3:NTM:OPCML:WNK1:PLXNC1:SRRM4:KLHL1:MYO16:PRKD1:NRXN3:BCL11B:PAK6:SEMA6D:SEMA7A:CDH11:ATP1B2:GAS7:ARHGAP44:NGFR:EPB41L3:PTPRM:B4GALT6:NEDD4L:CTNNA2:ZNF804A:CFLAR:APP:TIAM1:CHL1:CNTN6:CNTN4:GRM7:ULK4:CSPG5:ROBO2:EPHA6:SEMA5B:DGKG:EPHA5:GRID2:RAPGEF2:GPM6A:TENM3:SEMA5A:CTNND2:MAP1B:EFNA…	http://www.gsea-msigdb.org/gsea/msigdb/cards/GOBP_NEURON_DEVELOPMENT	0.0771375
MSigDB_custom_entrez	GOBP_NEURON_DIFFERENTIATION	1329	92	3.41513e-15	6.63458e-11	EPHB2:MACF1:DAB1:LRRC7:NEGR1:WNT2B:PBX1:AGT:DISC1:PRKCQ:CAMK1D:PARD3:PRKG1:UNC5B:ZMIZ1:LRRC4C:CNTN5:NCAM1:DSCAML1:KIRREL3:NTM:OPCML:WNK1:PLXNC1:SRRM4:KLHL1:MYO16:PRKD1:NRXN3:BCL11B:PAK6:SEMA6D:RORA:SEMA7A:CDH11:ZFHX3:ATP1B2:GAS7:ARHGAP44:WNT9B:NGFR:SDK2:EPB41L3:PTPRM:B4GALT6:NEDD4L:CTNNA2:ZNF804A:CFLAR:ERBB4:APP:TIAM1:CHL1:CNTN6:CNTN4:GRM7:ULK4:CSPG5:ROBO2:EPHA6:SEMA5B:DGKG:EPHA5:GRID2:RAPGEF2:GP…	http://www.gsea-msigdb.org/gsea/msigdb/cards/GOBP_NEURON_DIFFERENTIATION	0.069225
MSigDB_custom_entrez	GOBP_CELL_PART_MORPHOGENESIS	651	57	9.4415e-14	1.8342e-09	EPHB2:MACF1:DAB1:DISC1:PRKCQ:PARD3:UNC5B:LRRC4C:CNTN5:NCAM1:DSCAML1:KIRREL3:PLXNC1:MYO16:NRXN3:BCL11B:PAK6:SEMA6D:SEMA7A:CDH11:GAS7:ARHGAP44:NGFR:EPB41L3:PTPRM:B4GALT6:NEDD4L:CTNNA2:APP:TIAM1:CHL1:CNTN6:CNTN4:CSPG5:ROBO2:EPHA6:SEMA5B:EPHA5:RAPGEF2:GPM6A:SEMA5A:CTNND2:MAP1B:EFNA5:SLIT3:DTNBP1:HSP90AB1:BAI3:PARK2:RAC1:GLI3:AUTS2:SEMA3A:RELN:PTN:CNTNAP2:SH3GL2	http://www.gsea-msigdb.org/gsea/msigdb/cards/GOBP_CELL_PART_MORPHOGENESIS	0.0875576
MSigDB_custom_entrez	GOBP_NEUROGENESIS	1597	98	6.66246e-13	1.29432e-08	EPHB2:MACF1:DAB1:LRRC7:NEGR1:WNT2B:PBX1:AGT:DISC1:SDCCAG8:PRKCQ:CAMK1D:PARD3:PRKG1:UNC5B:ZMIZ1:NAV2:LRRC4C:CNTN5:NCAM1:DSCAML1:KIRREL3:NTM:OPCML:WNK1:SOX5:NAV3:PLXNC1:SRRM4:KLHL1:MYO16:PRKD1:NRXN3:BCL11B:PAK6:SEMA6D:RORA:SEMA7A:GRIN2A:CDH11:ZFHX3:ATP1B2:GAS7:ARHGAP44:WNT9B:NGFR:SDK2:EPB41L3:PTPRM:B4GALT6:NEDD4L:CTNNA2:ZNF804A:CFLAR:ERBB4:APP:TIAM1:MAPK1:CHL1:CNTN6:CNTN4:GRM7:ULK4:CSPG5:ROBO2:EPHA…	http://www.gsea-msigdb.org/gsea/msigdb/cards/GOBP_NEUROGENESIS	0.0613651
MSigDB_custom_entrez	GOBP_CELLULAR_COMPONENT_MORPHOGENESIS	745	59	2.43807e-12	4.73644e-08	EPHB2:MACF1:DAB1:DISC1:PRKCQ:PARD3:UNC5B:LRRC4C:CNTN5:NCAM1:DSCAML1:KIRREL3:PLXNC1:MYO16:NRXN3:BCL11B:PAK6:SEMA6D:SEMA7A:CDH11:GAS7:ARHGAP44:NGFR:EPB41L3:PTPRM:B4GALT6:NEDD4L:CTNNA2:CFLAR:APP:TIAM1:CHL1:CNTN6:CNTN4:CSPG5:ROBO2:EPHA6:SEMA5B:EPHA5:RAPGEF2:GPM6A:SEMA5A:CTNND2:MAP1B:EFNA5:SLIT3:DTNBP1:HSP90AB1:BAI3:PARK2:RAC1:GLI3:AUTS2:SEMA3A:RELN:PTN:CNTNAP2:SH3GL2:TMOD1	http://www.gsea-msigdb.org/gsea/msigdb/cards/GOBP_CELLULAR_COMPONENT_MORPHOGENESIS	0.0791946
MSigDB_custom_entrez	GOCC_SYNAPSE	1290	83	4.76496e-12	9.25688e-08	EPHB2:LRRC7:PPFIA4:KCNH1:DISC1:CACNB2:LRRTM3:COL13A1:HTR7:CTBP2:SYT9:KCNA4:LRRC4C:PPFIA1:CNTN5:DSCAML1:KIRREL3:ASIC1:PPM1H:ANKS1B:STON2:GABRG3:TLN2:GRIN2A:CDH11:ATP1B2:ARHGAP44:ASIC2:NGFR:CEP112:SDK2:SPHK1:DLGAP1:RAB12:DTNA:SLC8A2:LRRTM4:PKP4:RAPGEF4:ZNF804A:ERBB4:PLCB1:APP:TIAM1:MAPK1:NPTXR:CNTN6:GRM7:CSPG5:CADPS:CADM2:IGSF11:FGF12:CPLX1:SORCS2:SNCA:GRID2:RAPGEF2:GPM6A:CTNND2:MAP1B:MCTP1:EFNA5:G…	http://www.gsea-msigdb.org/gsea/msigdb/cards/GOCC_SYNAPSE	0.0643411
MSigDB_custom_entrez	GOBP_AXON_DEVELOPMENT	471	43	3.18441e-11	6.18635e-07	EPHB2:MACF1:DAB1:DISC1:PRKCQ:PARD3:UNC5B:LRRC4C:CNTN5:NCAM1:DSCAML1:PLXNC1:NRXN3:BCL11B:SEMA6D:SEMA7A:CDH11:NGFR:PTPRM:B4GALT6:CTNNA2:APP:TIAM1:CHL1:CNTN6:CNTN4:GRM7:CSPG5:ROBO2:EPHA6:SEMA5B:EPHA5:SEMA5A:MAP1B:EFNA5:SLIT3:HSP90AB1:RAC1:GLI3:AUTS2:SEMA3A:RELN:PTN	http://www.gsea-msigdb.org/gsea/msigdb/cards/GOBP_AXON_DEVELOPMENT	0.0912951
MSigDB_custom_entrez	GOBP_CELL_MORPHOGENESIS_INVOLVED_IN_NEURON_DIFFERENTIATION	552	47	4.18342e-11	8.12713e-07	EPHB2:MACF1:DAB1:DISC1:PRKCQ:PARD3:UNC5B:LRRC4C:CNTN5:NCAM1:DSCAML1:PLXNC1:NRXN3:BCL11B:SEMA6D:SEMA7A:CDH11:ARHGAP44:NGFR:PTPRM:B4GALT6:NEDD4L:CTNNA2:APP:TIAM1:CHL1:CNTN6:CNTN4:ROBO2:EPHA6:SEMA5B:EPHA5:RAPGEF2:SEMA5A:CTNND2:MAP1B:EFNA5:SLIT3:DTNBP1:HSP90AB1:BAI3:RAC1:GLI3:AUTS2:SEMA3A:RELN:PTN	http://www.gsea-msigdb.org/gsea/msigdb/cards/GOBP_CELL_MORPHOGENESIS_INVOLVED_IN_NEURON_DIFFERENTIATION	0.0851449
MSigDB_custom_entrez	GOBP_NEURON_PROJECTION_GUIDANCE	234	28	2.28751e-10	4.44395e-06	EPHB2:PRKCQ:UNC5B:CNTN5:NCAM1:DSCAML1:PLXNC1:NRXN3:BCL11B:SEMA6D:SEMA7A:NGFR:PTPRM:APP:CHL1:CNTN6:CNTN4:ROBO2:EPHA6:SEMA5B:EPHA5:SEMA5A:EFNA5:SLIT3:RAC1:GLI3:SEMA3A:RELN	http://www.gsea-msigdb.org/gsea/msigdb/cards/GOBP_NEURON_PROJECTION_GUIDANCE	0.119658
MSigDB_custom_entrez	GOBP_CELL_PROJECTION_ORGANIZATION	1525	88	3.06477e-10	5.95393e-06	CROCC:KIF17:EPHB2:MACF1:DAB1:LRRC7:NEGR1:AGT:DISC1:SDCCAG8:PRKCQ:USP6NL:CAMK1D:PARD3:PRKG1:UNC5B:ABLIM1:LRRC4C:CNTN5:NCAM1:CEP164:DSCAML1:KIRREL3:PLXNC1:MPHOSPH9:KLHL1:MYO16:PRKD1:NRXN3:BCL11B:PAK6:SEMA6D:SEMA7A:CDH11:CDH13:FAM92B:ATP1B2:GAS7:ARHGAP44:NGFR:BCAS3:EPB41L3:PTPRM:B4GALT6:NEDD4L:MARK4:CTNNA2:ZNF804A:CFLAR:APP:TIAM1:CHL1:CNTN6:CNTN4:GRM7:ULK4:CSPG5:ROBO2:EPHA6:SEMA5B:DGKG:EPHA5:GRID2:R…	http://www.gsea-msigdb.org/gsea/msigdb/cards/GOBP_CELL_PROJECTION_ORGANIZATION	0.0577049
Table A: Observed enriched FUMA result.
Category	GeneSet	N_genes	N_overlap	p	adjP	genes	link	Proportion
MSigDB_custom_entrez	GOCC_SYNAPSE	1290	87	8.75e-14	1.7e-09	CORT:IGSF21:GRIK3:CHRNB2:DNM3:TNR:USH2A:CHRM3:CACNB2:ANK3:COL13A1:GRID1:SLC6A5:CTNND1:SYT12:SHANK2:DLG2:CNTN5:GRIK4:CACNA1C:GRIN2B:KCNMB4:ANKS1B:SLC17A8:RIMBP2:DCLK1:GPC6:GABRB3:SNAP23:TLN2:SH3GL3:SEMA4B:SHISA9:CACNG3:CDH8:CDH1:ATP1B2:ARHGAP44:ASIC2:NR1D1:CEP112:SDK2:CDH2:DCC:SLC8A1:NRXN1:RAPGEF4:SYNDIG1:KCNB1:DSCAM:KCNJ4:GRM7:ERC2:CADPS:CADM2:NLGN1:DOK7:APBB2:LPHN3:SORBS2:CTNND2:IL31RA:RAB3C:AP3…	http://www.gsea-msigdb.org/gsea/msigdb/cards/GOCC_SYNAPSE	0.067442
MSigDB_custom_entrez	GOBP_BIOLOGICAL_ADHESION	1445	87	4.12e-11	8.01e-07	IGSF21:PTPRU:COL16A1:C1orf168:NEGR1:CNN3:VAV3:TNR:PLXNA2:LAMB3:USH2A:PRKG1:ANK3:CTNNA3:COL13A1:DOCK1:CTNND1:TENM4:DLG2:CNTN5:NCAM1:UBASH3B:OPCML:STAB2:SLC7A1:GPC6:NRXN3:TLN2:CDH8:CDH1:CDH13:ATP1B2:PRKCA:SDK2:C1QTNF1:LAMA1:CDH2:DCC:ACTN4:FUT1:GP6:PRKCE:NRXN1:CTNNA2:CLASP1:CNTNAP5:SIRPB1:JAG1:JAG1:PTPRT:CDH4:DSCAM:COL18A1:MAGI1:ROBO2:ROBO1:CADM2:COL8A1:NLGN1:ST6GAL1:IGFBP7:LPHN3:PCDH10:CTNND2:CDH18…	http://www.gsea-msigdb.org/gsea/msigdb/cards/GOBP_BIOLOGICAL_ADHESION	0.060208
MSigDB_custom_entrez	GOCC_POSTSYNAPSE	602	47	7.18e-10	1.4e-05	IGSF21:GRIK3:CHRNB2:DNM3:CHRM3:ANK3:COL13A1:GRID1:CTNND1:SHANK2:DLG2:GRIK4:CACNA1C:GRIN2B:ANKS1B:DCLK1:GABRB3:SH3GL3:SHISA9:CACNG3:CDH1:ARHGAP44:ASIC2:NR1D1:CDH2:DCC:SLC8A1:SYNDIG1:KCNB1:KCNJ4:GRM7:NLGN1:CTNND2:CAMK4:SPOCK1:TENM2:BAI3:GRIK2:PARK2:DGKB:MAGI2:DGKI:ERICH1-AS1:DLGAP2:ZDHHC2:PSD3:SLA:APBA1	http://www.gsea-msigdb.org/gsea/msigdb/cards/GOCC_POSTSYNAPSE	0.078073
MSigDB_custom_entrez	GOBP_CELL_JUNCTION_ORGANIZATION	674	49	3.32e-09	6.45e-05	IGSF21:COL16A1:NEGR1:CHRNB2:LAMTOR2:DNM3:TNR:CACNB2:ANK3:ZNF365:CTNND1:SHANK2:CNTN5:GRIN2B:GPC6:COL4A1:GABRB3:TLN2:CDH8:CDH1:ARHGAP44:ASIC2:PRKCA:SDK2:CDH2:NRXN1:CTNNA2:CLASP1:NGEF:SYNDIG1:DSCAM:ERC2:ROBO2:NLGN1:DOK7:APBB2:LPHN3:CTNND2:CDH18:EFNA5:DST:BAI3:DLC1:ZDHHC2:NRG1:NRG1-IT2:EXT1:MTSS1:PTPRD:TEK	http://www.gsea-msigdb.org/gsea/msigdb/cards/GOBP_CELL_JUNCTION_ORGANIZATION	0.0727
MSigDB_custom_entrez	GOCC_NEURON_PROJECTION	1327	77	3.41e-09	6.62e-05	GRIK3:AGBL4:NEGR1:LRIG2:CHRNB2:KCNN3:DNM3:NAV1:USH2A:CHRM3:ANK3:CTNND1:SHANK2:TENM4:DLG2:CNTN5:NCAM1:CACNA1C:GNB3:GRIN2B:ANKS1B:SLC17A8:SLC24A4:GABRB3:SNAP23:SHISA9:CACNG3:CDH8:CDH13:ARHGAP44:ASIC2:NR1D1:CRHR1:CDH2:LOXHD1:DCC:ACTN4:SLC8A1:CTNNA2:NGEF:SYNDIG1:KCNB1:DSCAM:TSPEAR:GRM7:TRAK1:ERC2:ROBO2:ROBO1:CADM2:EPHA6:NLGN1:PROM1:KCNIP4:APBB2:LPHN3:EPHA5:SORBS2:CTNND2:ITGA1:IL31RA:AP3B1:GPR98:SPOCK…	http://www.gsea-msigdb.org/gsea/msigdb/cards/GOCC_NEURON_PROJECTION	0.058026
MSigDB_custom_entrez	GOCC_INTRINSIC_COMPONENT_OF_PLASMA_MEMBRANE	1690	91	4.38e-09	8.51e-05	IGSF21:PTPRU:GRIK3:PTGER3:CHRNB2:PLXNA2:CHRM3:CACNB2:COL13A1:GRID1:STIM1:SLC6A5:TENM4:CNTN5:GRIK4:ADIPOR2:CACNA1C:PRMT8:GRIN2B:KCNMB4:STAB2:GPR133:SLC7A1:DCLK1:GPC5:GPC6:ATP11A:NRXN3:KCNK10:SLC24A4:GABRB3:STRA6:SEMA4B:SHISA9:CACNG3:ATP1B2:ASIC2:CRHR1:ABCC3:MMD:C1QTNF1:CDH2:DCC:FUT1:GP6:SLC8A1:LHCGR:NRXN1:IL1R1:CALCRL:SIRPB1:JAG1:JAG1:SLC24A3:SYNDIG1:PROCR:PTPRT:KCNB1:CDH4:DSCAM:ZNRF3:KCNJ4:GRM7:R…	http://www.gsea-msigdb.org/gsea/msigdb/cards/GOCC_INTRINSIC_COMPONENT_OF_PLASMA_MEMBRANE	0.053846
MSigDB_custom_entrez	GOBP_CELL_MORPHOGENESIS_INVOLVED_IN_DIFFERENTIATION	705	49	1.42e-08	0.000275	CHRNB2:DNM3:TNR:PLXNA2:LAMB3:USH2A:ANK3:ZNF365:DOCK1:CNTN5:NCAM1:DCLK1:NRXN3:SEMA4B:ARHGAP44:LAMA1:CDH2:B4GALT6:DCC:ACTN4:NRXN1:CTNNA2:NGEF:CDH4:DSCAM:COL18A1:RBFOX2:ROBO2:ROBO1:EPHA6:NLGN1:ST6GAL1:EPHA5:CTNND2:EFNA5:NEDD9:PHACTR1:BAI3:UST:GLI3:AUTS2:CUX1:PLXNA4:EXT1:COL22A1:PTPRD:TEK:COL15A1:FAM129B	http://www.gsea-msigdb.org/gsea/msigdb/cards/GOBP_CELL_MORPHOGENESIS_INVOLVED_IN_DIFFERENTIATION	0.069504
MSigDB_custom_entrez	GOBP_LOCOMOTION	1791	92	3.47e-08	0.000675	PTPRU:VAV3:LRIG2:LAMTOR2:TNR:NAV1:PIK3C2B:PLXNA2:LAMB3:USH2A:CDC42BPA:AKT3:RASGEF1A:PRKG1:CTNNA3:CCDC147:DOCK1:CNTN5:PDGFD:NCAM1:GNB3:PIK3C2G:NAV3:RP11-307N16.6:SPATA13:DCLK1:GPC5:GPC6:NRXN3:CYP19A1:ABHD2:C15orf38:SEMA4B:CDH1:CDH13:JPH3:ATP1B2:PRKCA:LAMA1:CDH2:DCC:CCBE1:ACTN4:FUT1:SLC8A1:PRKCE:NRXN1:CTNNA2:IL1R1:CLASP1:SPAG16:JAG1:JAG1:PTPRT:CDH4:DSCAM:RBFOX2:SRGAP3:PPARG:FOXP1:ROBO2:ROBO1:EPHA6:…	http://www.gsea-msigdb.org/gsea/msigdb/cards/GOBP_LOCOMOTION	0.051368
Table B: Randomly observed FUMA result after 10 random split
