# Supplementary material for: Effect of schizophrenia common variants on infant brain volumes: cross-sectional study in 207 term neonates in developing Human Connectome Project
Source: Transl Psychiatry. 2023 Apr 10;13:121. doi: 10.1038/s41398-023-02413-6 (PMC10085987; doi:10.1038/s41398-023-02413-6)
Supplement: Supplementary file 13 — Supplementary Table 9 [file 41398_2023_2413_MOESM13_ESM.xlsx]

## Sheet: Supplementary Table 9
Webgestalt result. Top 10 most enriched pathways
geneSet	description	link	size	overlap	Column1	expect	enrichmentRatio	pValue	FDR	overlapId	database
GO:0061564	axon development	http://amigo.geneontology.org/amigo/term/GO:0061564	488	41	0.0840164	14.6919	2.79064	3.00919e-09	3.92399e-06	351;673;1009;1496;1600;1946;2044;2048;2737;3326;4131;4684;4804;5295;5588;5594;5649;5797;6092;6586;7074;8482;9037;9369;9839;10154;10371;10752;23499;26053;27255;54437;56288;57453;57689;64919;80031;84570;84894;152330;219699	geneontology_Biological_Process_noRedundant
GO:0010975	regulation of neuron projection development	http://amigo.geneontology.org/amigo/term/GO:0010975	473	39	0.0824524	14.2403	2.7387	1.25047e-08	1.63062e-05	183;577;673;1600;1946;2048;2895;4131;4804;5071;5587;5649;5764;6092;7074;8482;8837;9037;9693;9839;9863;9912;10154;10371;23108;23327;23413;23499;54437;54986;55714;57118;57554;57689;80031;84894;91752;221935;257194	geneontology_Biological_Process_noRedundant
GO:0097485	neuron projection guidance	http://amigo.geneontology.org/amigo/term/GO:0097485	259	27	0.104247	7.79757	3.46262	2.04939e-08	2.67241e-05	351;1600;1946;2044;2048;2737;4684;5295;5588;5594;5649;5797;6092;6586;8482;9037;9369;10154;10371;10752;27255;54437;57453;64919;80031;152330;219699	geneontology_Biological_Process_noRedundant
GO:0031346	positive regulation of cell projection organization	http://amigo.geneontology.org/amigo/term/GO:0031346	364	32	0.0879121	10.9587	2.92004	6.09915e-08	7.95329e-05	183;673;1946;2823;4131;4804;5071;5587;5649;5764;5879;6092;7074;8482;8837;9037;9693;9696;9839;9863;10154;23327;23499;26053;54828;55714;57118;57554;57787;89795;91752;257194	geneontology_Biological_Process_noRedundant
GO:0099177	regulation of trans-synaptic signaling	http://amigo.geneontology.org/amigo/term/GO:0099177	417	34	0.0815348	12.5544	2.70822	1.45037e-07	0.000189128	18;41;183;320;351;673;783;1009;1607;2048;2895;2903;2911;2917;5071;5594;5649;5764;6543;6622;9162;9693;10675;10815;23236;23413;23467;56853;57338;57689;79772;84062;143425;152330	geneontology_Biological_Process_noRedundant
GO:0040013	negative regulation of locomotion	http://amigo.geneontology.org/amigo/term/GO:0040013	311	28	0.0900322	9.3631	2.99046	2.54392e-07	0.000331727	673;753;2066;2658;3084;4286;5468;5592;5607;5764;5797;6092;8482;9037;9863;10371;10395;10891;11122;11240;23236;54437;56254;57522;79772;80031;84830;89795	geneontology_Biological_Process_noRedundant
GO:0051271	negative regulation of cellular component movement	http://amigo.geneontology.org/amigo/term/GO:0051271	298	27	0.090604	8.97172	3.00946	3.6803e-07	0.000479911	673;753;2066;2658;3084;4286;5468;5592;5607;5764;5797;8482;9037;9863;10371;10395;10891;11122;11240;23236;54437;56254;57522;79772;80031;84830;89795	geneontology_Biological_Process_noRedundant
GO:0098984	neuron to neuron synapse	http://amigo.geneontology.org/amigo/term/GO:0098984	338	29	0.0857988	10.176	2.84985	4.27928e-07	0.000558018	1496;1501;1600;2066;2895;2903;2911;2917;3756;4131;5594;6456;7074;8502;9162;9229;9863;9912;11069;23136;23413;27185;56899;57554;57689;79870;84062;143425;347731	geneontology_Cellular_Component_noRedundant
GO:0050769	positive regulation of neurogenesis	http://amigo.geneontology.org/amigo/term/GO:0050769	444	34	0.0765766	13.3673	2.54353	6.28107e-07	0.000819051	183;351;654;673;1600;1946;2048;2737;4131;4804;5071;5468;5587;5649;5764;6092;7074;8482;8837;9037;9693;9839;9863;10154;10371;23081;23327;23499;27185;55714;57118;57554;91752;257194	geneontology_Biological_Process_noRedundant
GO:0050919	negative chemotaxis	http://amigo.geneontology.org/amigo/term/GO:0050919	41	9	0.219512	1.23436	7.2912	2.80017e-06	0.00365142	1946;3084;6092;6586;8482;9037;10371;54437;80031	geneontology_Biological_Process_noRedundant
DAVID results Most enriched pathways
Category	Term	Count	%	PValue	List Total	Pop Hits	Pop Total	Fold Enrichment	Bonferroni	Benjamini	FDR
GOTERM_BP_DIRECT	GO:0007399~nervous system development	35	6.37523	2.29591e-09	492	364	16852	3.29346	6.06578e-06	6.0635e-06	6.03825e-06
GOTERM_CC_DIRECT	GO:0098978~glutamatergic synapse	32	5.82878	1.03382e-07	519	367	17917	3.01011	4.62109e-05	4.62119e-05	4.46612e-05
GOTERM_CC_DIRECT	GO:0030424~axon	30	5.46448	3.55848e-07	519	348	17917	2.97605	0.000159051	7.9532e-05	7.68632e-05
GOTERM_BP_DIRECT	GO:0007411~axon guidance	22	4.00729	7.46102e-08	492	181	16852	4.16323	0.000197101	9.85227e-05	9.81124e-05
GOTERM_CC_DIRECT	GO:0005886~plasma membrane	184	33.5155	6.5046e-07	519	4618	17917	1.3755	0.000290713	9.69185e-05	9.36662e-05
GOTERM_CC_DIRECT	GO:0043197~dendritic spine	19	3.46084	1.43132e-06	519	165	17917	3.97528	0.000639595	0.00015995	0.000154582
GOTERM_BP_DIRECT	GO:0007612~learning	12	2.18579	1.2871e-06	492	61	16852	6.7381	0.00339475	0.00113308	0.00112836
GOTERM_CC_DIRECT	GO:0005887~integral component of plasma membrane	69	12.5683	2.08458e-05	519	1412	17917	1.68699	0.0092749	0.00186362	0.00180108
GOTERM_CC_DIRECT	GO:0098982~GABA-ergic synapse	11	2.00364	4.01481e-05	519	72	17917	5.27422	0.0177865	0.00299103	0.00289066
GOTERM_CC_DIRECT	GO:0016021~integral component of membrane	185	33.6976	4.97897e-05	519	4965	17917	1.28632	0.0220107	0.00317943	0.00307273
GOTERM_CC_DIRECT	GO:0014069~postsynaptic density	21	3.82514	7.63187e-05	519	261	17917	2.77764	0.0335404	0.00426431	0.00412121
